# Supplementary material for: Transferable neural wavefunctions for solids
Source: Nat Comput Sci. 2025 Oct 22;5(12):1147–57. doi: 10.1038/s43588-025-00872-z (PMC12727494; doi:10.1038/s43588-025-00872-z)
Supplement: Supplementary file 2 — Data points per method and number of atoms; data points per method and geometry. [file 43588_2025_872_MOESM2_ESM.zip]

Archive with 2 entries (2 files):
- fig_2a_Hchain_energy.csv
- fig_2b_Hchain_localization.csv
