# Supplementary material for: Transferable neural wavefunctions for solids
Source: Nat Comput Sci. 2025 Oct 22;5(12):1147–57. doi: 10.1038/s43588-025-00872-z (PMC12727494; doi:10.1038/s43588-025-00872-z)
Supplement: Supplementary file 2 — Data points per method and number of atoms; data points per method and geometry. [file 43588_2025_872_MOESM2_ESM.zip › fig_2a_Hchain_energy.csv]

method	n_atoms	E	k_grid	twist	E_sigma	weight	epochs	is_reuse
LR-DMC w/ OBC	100	-0.56539772	1	0
LR-DMC w/ OBC	50	-0.565427714	1	0
LR-DMC w/ OBC	30	-0.565505699	1	0
LR-DMC w/ OBC	18	-0.565685663	1	0
LR-DMC w/ OBC	10	-0.566261548	1	0
DeepSolid	10	-0.572922	1	0
DeepSolid	18	-0.567776	1	0
DeepSolid	30	-0.566114	1	0
DeepSolid	50	-0.565419	1	0
LR-DMC w/ PBC	1000000	-0.565225977	1	0
LR-DMC w/ PBC	100	-0.565272366	1	0
LR-DMC w/ PBC	50	-0.565610338	1	0
LR-DMC w/ PBC	30	-0.566279655	1	0
LR-DMC w/ PBC	18	-0.567962889	1	0
LR-DMC w/ PBC	10	-0.573045726	1	0
DeepErwin	38	-21.507020950317383	1	0.0	0.00014162964805264607	1.0	2000.0	True
DeepErwin	32	-18.08448600769043	1	0.0	0.00014524238799453474	1.0	2000.0	True
DeepErwin	38	-21.478713989257812	4	0.5	0.000175617217966516	1.0	2000.0	True
DeepErwin	32	-18.118309020996097	4	0.5	0.00016626801181714195	1.0	2000.0	True
DeepErwin	38	-21.4970645904541	4	0.25	0.00020501822949921207	2.0	2000.0	True
DeepErwin	32	-18.107275009155273	4	0.25	0.00017927007200158312	2.0	2000.0	True
DeepErwin	32	-18.084274291992188	4	0	0.0002721420937689931	1.0	2000.0	True
DeepErwin	38	-21.50628662109375	4	0	0.00015287391999868326	1.0	2000.0	True
DeepErwin	22	-12.475998878479004	1	0	8.750346253303426e-05	1.0	50000.0	False
DeepErwin	20	-11.28693962097168	1	0	8.986772484839645e-05	1.0	50000.0	False
DeepErwin	18	-10.22213363647461	1	0	0.00010651349533894409	1.0	50000.0	False
DeepErwin	16	-9.016020774841309	1	0	5.6170673024267454e-05	1.0	50000.0	False
DeepErwin	14	-7.9722113609313965	1	0	4.518574513749226e-05	1.0	50000.0	False
DeepErwin	12	-6.739414215087891	1	0	7.45629610537719e-05	1.0	50000.0	False
DeepErwin	10	-5.730108737945557	1	0	6.274620426910777e-05	1.0	50000.0	False
DeepErwin	8	-4.450540065765381	1	0	5.610546079967512e-05	1.0	50000.0	False
DeepErwin	6	-3.510258436203003	1	0	6.799961639342397e-05	1.0	50000.0	False
DeepErwin	4	-2.0955824851989746	1	0	4.9764890901793805e-05	1.0	50000.0	False
DeepErwin	22	-12.420482635498049	4	0.5	7.395185276890113e-05	1.0	61216.0	False
DeepErwin	22	-12.459450721740724	4	0.25	8.581330292988909e-05	2.0	61219.0	False
DeepErwin	22	-12.475859642028809	4	0	9.969096716397574e-05	1.0	61248.0	False
DeepErwin	20	-11.348437309265137	4	0.5	8.82308432285473e-05	1.0	61131.0	False
DeepErwin	20	-11.330280303955078	4	0.25	6.279150284353384e-05	2.0	61224.0	False
DeepErwin	20	-11.28640365600586	4	0	0.00018131010390573727	1.0	61199.0	False
DeepErwin	18	-10.15173625946045	4	0.5	0.00010541937907525052	1.0	61204.0	False
DeepErwin	18	-10.201754570007324	4	0.25	0.00012990689089411076	2.0	61246.0	False
DeepErwin	18	-10.22215175628662	4	0	8.321884246731919e-05	1.0	61209.0	False
DeepErwin	16	-9.096338272094728	4	0.5	5.581516010524635e-05	1.0	61251.0	False
DeepErwin	16	-9.073277473449709	4	0.25	8.749709093219257e-05	2.0	61247.0	False
DeepErwin	16	-9.015717506408691	4	0	6.66703085156476e-05	1.0	61220.0	False
DeepErwin	14	-7.878143787384033	4	0.5	9.910841467555416e-05	1.0	61245.0	False
DeepErwin	14	-7.945624828338623	4	0.25	4.824736633901508e-05	2.0	61240.0	False
DeepErwin	14	-7.972031116485596	4	0	4.7455971176490694e-05	1.0	61249.0	False
DeepErwin	12	-6.849603176116943	4	0.5	6.053434421760752e-05	1.0	61200.0	False
DeepErwin	12	-6.818784236907959	4	0.25	7.297725020016446e-05	2.0	61255.0	False
DeepErwin	12	-6.738805770874023	4	0	6.734356414258984e-05	1.0	61196.0	False
DeepErwin	10	-5.597745418548584	4	0.5	5.1017100486498655e-05	1.0	61236.0	False
DeepErwin	10	-5.692862510681152	4	0.25	4.836653863735338e-05	2.0	61243.0	False
DeepErwin	10	-5.730152130126953	4	0	7.626327729971678e-05	1.0	61242.0	False
DeepErwin	8	-4.615621566772461	4	0.5	4.7915908311884573e-05	1.0	61217.0	False
DeepErwin	8	-4.568795204162598	4	0.25	4.882503197467288e-05	2.0	61210.0	False
DeepErwin	8	-4.450598239898682	4	0	4.7611050717464376e-05	1.0	61135.0	False
DeepErwin	6	-3.290121555328369	4	0.5	4.56700111598913e-05	1.0	61226.0	False
DeepErwin	6	-3.4478020668029785	4	0.25	4.4327223522374015e-05	2.0	61176.0	False
DeepErwin	6	-3.5102508068084717	4	0	3.618007690590492e-05	1.0	61193.0	False
DeepErwin	4	-2.4252915382385254	4	0.5	4.386977960626607e-05	1.0	61241.0	False
DeepErwin	4	-2.331294059753418	4	0.25	3.784710856667987e-05	2.0	61244.0	False
DeepErwin	4	-2.095384120941162	4	0	7.93803623021798e-05	1.0	61159.0	False
