# Supplementary material for: Transferable neural wavefunctions for solids
Source: Nat Comput Sci. 2025 Oct 22;5(12):1147–57. doi: 10.1038/s43588-025-00872-z (PMC12727494; doi:10.1038/s43588-025-00872-z)
Supplement: Supplementary file 2 — Data points per method and number of atoms; data points per method and geometry. [file 43588_2025_872_MOESM2_ESM.zip › fig_2b_Hchain_localization.csv]

	method	epochs	n_atoms	R	z	z_sigma
0	DeepErwin	200000.0	12	1.2	0.007002700426860125	0.0008180338682686901
1	DeepErwin	200000.0	12	1.4	0.025878732622774712	0.0009310201223747249
2	DeepErwin	200000.0	12	1.6	0.052113496052303816	0.0009478726583613033
3	DeepErwin	200000.0	12	1.8	0.11552573524365363	0.0009330690396660824
4	DeepErwin	200000.0	12	2.0	0.1750251119977558	0.0009010219568036819
5	DeepErwin	200000.0	12	2.4	0.3143285551541422	0.0011518793660057597
6	DeepErwin	200000.0	12	3.0	0.574380062085536	0.0011242158236914102
7	DeepErwin	200000.0	12	3.6	0.7622434593311063	0.0007364079326094747
8	DeepErwin	200000.0	16	1.2	0.0055325112395154495	0.0009740095759404456
9	DeepErwin	200000.0	16	1.4	0.03119752943174055	0.0010631910319228713
10	DeepErwin	200000.0	16	1.6	0.07778657413861009	0.0012441469170224363
11	DeepErwin	200000.0	16	1.8	0.1528886494026061	0.0013072626821128178
12	DeepErwin	200000.0	16	2.0	0.21839554928395988	0.0013616278910881618
13	DeepErwin	200000.0	16	2.4	0.3889293164626511	0.0011951065193921244
14	DeepErwin	200000.0	16	3.0	0.6560793011482047	0.001185349060450084
15	DeepErwin	200000.0	16	3.6	0.8147187201561469	0.0008877487649266862
16	DeepErwin	200000.0	20	1.2	0.004385614572485487	0.0015162840072447748
17	DeepErwin	200000.0	20	1.4	0.037254972158000686	0.0014308933322024528
18	DeepErwin	200000.0	20	1.6	0.10004663590100758	0.0013621821043191822
19	DeepErwin	200000.0	20	1.8	0.17694798014713978	0.0015418019171908
20	DeepErwin	200000.0	20	2.0	0.2528917449429014	0.0015467877452999277
21	DeepErwin	200000.0	20	2.4	0.45206564849073594	0.0015311936556825338
22	DeepErwin	200000.0	20	3.0	0.707544363775163	0.0012518910677024942
23	DeepErwin	200000.0	20	3.6	0.8472012957681327	0.0007907068899953753
24	DeepErwin	5000.0	40	1.2	0.00564633917253228	0.0021972525935339783
25	DeepErwin	5000.0	40	1.4	0.05953852402147101	0.002468408522288203
26	DeepErwin	5000.0	40	1.6	0.19730689694499465	0.002486021637581967
27	DeepErwin	5000.0	40	1.8	0.31943394012814236	0.002333725199111728
28	DeepErwin	5000.0	40	2.0	0.4340715441594464	0.002287443276229413
29	DeepErwin	5000.0	40	2.4	0.6406507965172072	0.001873846259439199
30	DeepErwin	5000.0	40	3.0	0.8363901336836708	0.0012913793194588605
31	DeepErwin	5000.0	40	3.6	0.9191343081614886	0.0008558596999703016
32	Motta (2020), AFQMC		40	1.1	0.000815661
33	Motta (2020), AFQMC		40	1.2	4.44e-16
34	Motta (2020), AFQMC		40	1.4	0.000815661
35	Motta (2020), AFQMC		40	1.8	0.084013051
36	Motta (2020), AFQMC		40	2.4	0.639477977
37	Motta (2020), AFQMC		40	3.0	0.867862969
38	Motta (2020), AFQMC		40	3.6	0.94045677
39	Motta (2020), DMC		40	1.1	0.000815661
40	Motta (2020), DMC		40	1.8	0.188417618
41	Motta (2020), DMC		40	2.4	0.605220228
42	Motta (2020), DMC		40	3.0	0.846655791
43	Motta (2020), DMC		40	3.6	0.923327896
44	Motta (2020), VMC		40	1.1	-0.000815661
45	Motta (2020), VMC		40	1.8	0.013866232
46	Motta (2020), VMC		40	2.4	0.051386623
47	Motta (2020), VMC		40	3.0	0.305872757
48	Motta (2020), VMC		40	3.6	0.781402936
49	Stella (2011), VMC		18	1.0	0.000718907
50	Stella (2011), VMC		18	1.5	0.005751258
51	Stella (2011), VMC		18	2.0	0.015097052
52	Stella (2011), VMC		18	2.5	0.038820992
53	Stella (2011), VMC		18	3.0	0.131560029
54	Stella (2011), VMC		18	3.5	0.409777139
55	Stella (2011), VMC		18	4.0	0.751976995
56	Stella (2011), VMC		18	4.5	0.87922358
57	Stella (2011), VMC		18	5.0	0.925952552
58	Stella (2011), VMC		18	6.0	0.961179008
59	Stella (2011), VMC		18	7.0	0.974119339
60	Stella (2011), VMC		34	1.0	0.001437815
61	Stella (2011), VMC		34	1.5	0.005751258
62	Stella (2011), VMC		34	2.0	0.016534867
63	Stella (2011), VMC		34	2.5	0.055355859
64	Stella (2011), VMC		34	3.0	0.250179727
65	Stella (2011), VMC		34	3.5	0.679367362
66	Stella (2011), VMC		34	4.0	0.862688713
67	Stella (2011), VMC		34	4.5	0.930265996
68	Stella (2011), VMC		34	5.0	0.956146657
69	Stella (2011), VMC		34	6.0	0.975557153
70	Stella (2011), VMC		34	7.0	0.985621855
71	Stella (2011), VMC		66	1.0	0.001437815
72	Stella (2011), VMC		66	1.5	0.00790798
73	Stella (2011), VMC		66	2.0	0.022286125
74	Stella (2011), VMC		66	2.5	0.080517613
75	Stella (2011), VMC		66	3.0	0.253055356
76	Stella (2011), VMC		66	3.5	0.823148814
77	Stella (2011), VMC		66	4.0	0.927390367
78	Stella (2011), VMC		66	4.5	0.964054637
79	Stella (2011), VMC		66	5.0	0.979151689
80	Stella (2011), VMC		66	6.0	0.989216391
81	Stella (2011), VMC		66	7.0	0.992810927
