# Supplementary material for: Transferable neural wavefunctions for solids
Source: Nat Comput Sci. 2025 Oct 22;5(12):1147–57. doi: 10.1038/s43588-025-00872-z (PMC12727494; doi:10.1038/s43588-025-00872-z)
Supplement: Supplementary file 3 — Data points over optimization steps per twist for graphene; data points over optimization steps per twist for LiH. [file 43588_2025_872_MOESM3_ESM.zip]

Archive with 2 entries (2 files):
- fig_3b_optcurve_LiH.csv
- fig_3a_optcurve_graphene.csv
