# Supplementary material for: Transferable neural wavefunctions for solids
Source: Nat Comput Sci. 2025 Oct 22;5(12):1147–57. doi: 10.1038/s43588-025-00872-z (PMC12727494; doi:10.1038/s43588-025-00872-z)
Supplement: Supplementary file 3 — Data points over optimization steps per twist for graphene; data points over optimization steps per twist for LiH. [file 43588_2025_872_MOESM3_ESM.zip › fig_3b_optcurve_LiH.csv]

total steps	index	E_gamma	E_10tw	E_deepsolid
0	999	-7.82244799721241	-7.737983852286339
1	1000	-7.829534363627434	-7.746100043938637
2	1001	-7.8366207300424575	-7.754124468783378
3	1002	-7.843707096457481	-7.762052518467904
4	1003	-7.850793462872505	-7.769787590792657
5	1004	-7.857879829287529	-7.777476127875328
6	1005	-7.864966195702553	-7.785116528258324
7	1006	-7.8720525621175765	-7.792709490720748
8	1007	-7.8791389285326	-7.800238312161446
9	1008	-7.886225294947624	-7.807719360509872
10	1009	-7.892310520887375	-7.81519229410553
11	1010	-7.898395746827125	-7.822619090375901
12	1011	-7.903475687742233	-7.830037766180038
13	1012	-7.908555628657341	-7.83727651616478
14	1013	-7.912655851602555	-7.844507456398011
15	1014	-7.916756074547767	-7.851673816934586
16	1015	-7.920856297492981	-7.858646872283935
17	1016	-7.924956520438195	-7.865555872541427
18	1017	-7.929056743383407	-7.872271425350189
19	1018	-7.933156966328621	-7.878922469213487
20	1019	-7.937257189273835	-7.885494133365631
21	1020	-7.940382976531982	-7.89205823400402
22	1021	-7.94350876379013	-7.898429012895583
23	1022	-7.9466345510482785	-7.904703059468269
24	1023	-7.949760338306427	-7.910912649570466
25	1024	-7.952886125564575	-7.91703592428112
26	1025	-7.956011912822723	-7.922968673002243
27	1026	-7.959137700080872	-7.928805391510964
28	1027	-7.96226348733902	-7.934448235809326
29	1028	-7.965389274597168	-7.940026690665246
30	1029	-7.968515061855316	-7.945411742933274
31	1030	-7.971640849113465	-7.950748403178215
32	1031	-7.974766636371613	-7.95603802674675
33	1032	-7.976885136723518	-7.961319527727127
34	1033	-7.979003637075424	-7.966504700788499
35	1034	-7.98112213742733	-7.9715942965946205
36	1035	-7.983240637779236	-7.97658851670456
37	1036	-7.985359138131142	-7.981518719118118
38	1037	-7.987477638483048	-7.986255835876466
39	1038	-7.989596138834953	-7.990799724218368
40	1039	-7.991714639186859	-7.995295165719987
41	1040	-7.993833139538765	-7.999599628355027
42	1041	-7.995951639890671	-8.003855634885788
43	1042	-7.998070140242577	-8.007918302389145
44	1043	-8.000188640594482	-8.011916486707689
45	1044	-8.002307140946389	-8.015818598207474
46	1045	-8.004425641298294	-8.01952689492607
47	1046	-8.006544141650199	-8.023170624917984
48	1047	-8.008662642002106	-8.026717394041063
49	1048	-8.010781142354011	-8.030070958387375
50	1049	-8.012899642705918	-8.033360149620057
51	1050	-8.015019218802452	-8.036552342653275
52	1051	-8.017138794898987	-8.039681001655579
53	1052	-8.019259005069733	-8.042761276665688
54	1053	-8.02137921524048	-8.045744557790757
55	1054	-8.023499425411224	-8.048534114611627
56	1055	-8.02561963558197	-8.05125952398491
57	1056	-8.027739845752716	-8.053791632142067
58	1057	-8.029860055923463	-8.056226965511323
59	1058	-8.031980266094207	-8.058613933970452
60	1059	-8.034100476264953	-8.06080921475029
61	1060	-8.0362206864357	-8.062956415553094
62	1061	-8.038342186450958	-8.064910632503508
63	1062	-8.040463686466216	-8.066800864941596
64	1063	-8.042585186481476	-8.068497579338073
65	1064	-8.044706686496735	-8.070129690585137
66	1065	-8.046828186511993	-8.071568928396225
67	1066	-8.047972128331661	-8.073000372520925
68	1067	-8.04911607015133	-8.074238639208795
69	1068	-8.049307295680046	-8.075469167161941
70	1069	-8.049498521208763	-8.076635136609077
71	1070	-8.04968974673748	-8.077704737255097
72	1071	-8.049880972266196	-8.078580369128227
73	1072	-8.050072197794915	-8.079407648426056
74	1073	-8.050264264702797	-8.08013837534237
75	1074	-8.050456331610679	-8.080820620222092
76	1075	-8.050648398518563	-8.081456638415336
77	1076	-8.050840465426445	-8.082046930521011
78	1077	-8.051032532334327	-8.082572703324317
79	1078	-8.051224599242211	-8.082919121139527
80	1079	-8.051416666150093	-8.083071704810143
81	1080	-8.051603878974914	-8.08322421064663
82	1081	-8.051791091799736	-8.083375993405342
83	1082	-8.051978304624557	-8.08352731114483
84	1083	-8.05216551744938	-8.083677795777321
85	1084	-8.052353522777558	-8.083827729104996
86	1085	-8.052541528105737	-8.083977469662667
87	1086	-8.052729533433915	-8.084126540789605
88	1087	-8.052917538762092	-8.08427532830143
89	1088	-8.05310554409027	-8.084423717438698
90	1089	-8.053288929462433	-8.084572119321823
91	1090	-8.053472314834595	-8.08472017960167
92	1091	-8.0536526222229	-8.08486833665657
93	1092	-8.053832929611206	-8.085014890371323
94	1093	-8.054007117807865	-8.085161411726475
95	1094	-8.054181306004525	-8.085307907340049
96	1095	-8.054355494201184	-8.085453893462658
97	1096	-8.054529682397842	-8.08559961680603
98	1097	-8.054703870594501	-8.085744472259998
99	1098	-8.05487805879116	-8.085889270260811
100	1099	-8.05505224698782	-8.086032831922054
101	1100	-8.055217718720437	-8.086176378108025
102	1101	-8.055383190453053	-8.086319215378285
103	1102	-8.05554866218567	-8.086461966211319
104	1103	-8.055714133918285	-8.08660448449278
105	1104	-8.055879605650901	-8.086746347992898
106	1105	-8.056045077383517	-8.086886072351932
107	1106	-8.056210549116134	-8.087025423049928
108	1107	-8.05637602084875	-8.08716443932867
109	1108	-8.056541492581367	-8.087303278964043
110	1109	-8.056707446157933	-8.087441478334904
111	1110	-8.056873399734497	-8.087579656173705
112	1111	-8.057039353311062	-8.087717102654935
113	1112	-8.057201838731766	-8.087854534635545
114	1113	-8.05736432415247	-8.087991752874853
115	1114	-8.057526809573174	-8.088128811440468
116	1115	-8.057689294993878	-8.08826554984045
117	1116	-8.057851780414582	-8.088402094881058
118	1117	-8.058014265835284	-8.088537774628161
119	1118	-8.058176751255989	-8.088672833373069
120	1119	-8.058339236676693	-8.088807770123958
121	1120	-8.058501722097397	-8.088941684299469
122	1121	-8.0586642075181	-8.089075301598072
123	1122	-8.058826692938805	-8.089208641606332
124	1123	-8.058989178359509	-8.089341768632412
125	1124	-8.059151663780213	-8.089474702756881
126	1125	-8.059314149200917	-8.089607339861393
127	1126	-8.05947663462162	-8.089739745879173
128	1127	-8.059639120042323	-8.089871907897473
129	1128	-8.059801605463027	-8.090003128936768
130	1129	-8.059964090883732	-8.09013428421068
131	1130	-8.060126576304436	-8.0902652922678
132	1131	-8.06028906172514	-8.090396049470424
133	1132	-8.060451547145844	-8.09052673015213
134	1133	-8.060614032566548	-8.090657213572026
135	1134	-8.060776517987252	-8.090787125771522
136	1135	-8.060939003407956	-8.090916843062878
137	1136	-8.061101488828658	-8.091046146965027
138	1137	-8.061263974249362	-8.09117578057146
139	1138	-8.061426459670066	-8.091305293885231
140	1139	-8.06158894509077	-8.091433788468837
141	1140	-8.061751430511475	-8.091562203748703
142	1141	-8.061913915932179	-8.091689648912908
143	1142	-8.062076401352883	-8.091816798026086
144	1143	-8.062238886773587	-8.091943298282148
145	1144	-8.06240137219429	-8.092069713462829
146	1145	-8.062563857614993	-8.092195463833331
147	1146	-8.062715318381786	-8.092321221301557
148	1147	-8.062866779148578	-8.092446330965519
149	1148	-8.062983097493648	-8.092571231748105
150	1149	-8.06309941583872	-8.09269589097643
151	1150	-8.063215734183789	-8.09282024461317
152	1151	-8.063332052528859	-8.092944152731418
153	1152	-8.063448370873928	-8.0930677922225
154	1153	-8.063564689218998	-8.09319118656969
155	1154	-8.063681007564067	-8.093314531579495
156	1155	-8.063797325909137	-8.093437013527394
157	1156	-8.063913644254207	-8.093558659787654
158	1157	-8.064029962599278	-8.093680115000247
159	1158	-8.064146280944348	-8.093799556075574
160	1159	-8.064262599289417	-8.093918454334736
161	1160	-8.064376976668834	-8.094037181792736
162	1161	-8.064491354048252	-8.094154668488025
163	1162	-8.064605731427669	-8.094271836831568
164	1163	-8.064720108807087	-8.094388570185185
165	1164	-8.064834486186504	-8.094505048676014
166	1165	-8.064948863565922	-8.09462138239336
167	1166	-8.065063240945339	-8.09473760536623
168	1167	-8.065177618324757	-8.09485327214098
169	1168	-8.065291995704174	-8.094968965849398
170	1169	-8.065403520524502	-8.095084730174541
171	1170	-8.06551504534483	-8.095200438689709
172	1171	-8.065625414073468	-8.095316260499478
173	1172	-8.065735782802104	-8.09542964759016
174	1173	-8.065843382298947	-8.095543144179821
175	1174	-8.065950981795789	-8.09565636091566
176	1175	-8.066058843910694	-8.09576922699976
177	1176	-8.0661667060256	-8.095882115308285
178	1177	-8.066274568140507	-8.09599483689165
179	1178	-8.066382430255413	-8.096107521098613
180	1179	-8.06649029237032	-8.096218232555866
181	1180	-8.066593659579754	-8.09632889953184
182	1181	-8.066697026789189	-8.096439299883366
183	1182	-8.066800393998623	-8.09654945375204
184	1183	-8.066903761208057	-8.096659453545094
185	1184	-8.067007128417492	-8.09676854742384
186	1185	-8.067110495626926	-8.096876735823155
187	1186	-8.067213862836361	-8.096985006459713
188	1187	-8.067317230045795	-8.097093099392415
189	1188	-8.06742059725523	-8.097201199092387
190	1189	-8.067523964464664	-8.097308896635532
191	1190	-8.0676273316741	-8.097416568377971
192	1191	-8.067730698883533	-8.097524390873431
193	1192	-8.067833453238011	-8.097632296356679
194	1193	-8.067936207592487	-8.09774025681734
195	1194	-8.068038961946964	-8.097847924286366
196	1195	-8.068141716301442	-8.097955141644002
197	1196	-8.068244470655918	-8.098062377598286
198	1197	-8.068347225010395	-8.098169441421986
199	1198	-8.068449979364871	-8.09827618501711
200	1199	-8.068552733719349	-8.098382925558568
201	1200	-8.068655488073826	-8.098489298590183
202	1201	-8.068758242428302	-8.098595606281759
203	1202	-8.06886099678278	-8.09870149817896
204	1203	-8.068963751137257	-8.098807338589191
205	1204	-8.069066505491733	-8.098912757524968
206	1205	-8.06916925984621	-8.099017933769703
207	1206	-8.069272014200687	-8.099122932104587
208	1207	-8.069374768555164	-8.09922781612444
209	1208	-8.069477522909642	-8.09933247773981
210	1209	-8.069580277264118	-8.099437227230549
211	1210	-8.069683031618595	-8.099541522619724
212	1211	-8.069785785973073	-8.099645631771565
213	1212	-8.069888540327549	-8.099749636620045
214	1213	-8.069991294682026	-8.099853592945577
215	1214	-8.070094049036502	-8.099957265030385
216	1215	-8.07019680339098	-8.10006078053713
217	1216	-8.070299557745457	-8.100164115273
218	1217	-8.070402312099933	-8.100267318413259
219	1218	-8.07050506645441	-8.100370330339908
220	1219	-8.070607820808888	-8.10047266975069
221	1220	-8.070710575163364	-8.100575453941822
222	1221	-8.070813329517842	-8.100678036762714
223	1222	-8.070916083872318	-8.100780288956166
224	1223	-8.071018838226795	-8.10088225329256
225	1224	-8.071121592581273	-8.100984072037221
226	1225	-8.071224346935749	-8.101085660503864
227	1226	-8.071319279909133	-8.101187232084275
228	1227	-8.07141421288252	-8.101288760444165
229	1228	-8.071496080338955	-8.10139034969282
230	1229	-8.071577947795392	-8.101491735946178
231	1230	-8.071659815251827	-8.10159308062315
232	1231	-8.071741682708263	-8.101694241485118
233	1232	-8.0718235501647	-8.101795239766597
234	1233	-8.071905417621135	-8.101896144069194
235	1234	-8.071987285077572	-8.101997205796717
236	1235	-8.072069152534008	-8.102098166255475
237	1236	-8.072151019990445	-8.10219866255331
238	1237	-8.07223288744688	-8.102299188086986
239	1238	-8.072314754903317	-8.1023957132926
240	1239	-8.072396622359753	-8.102491854823588
241	1240	-8.07247761029005	-8.102587788840772
242	1241	-8.072558598220349	-8.102682938741207
243	1242	-8.072640931785106	-8.10277792972517
244	1243	-8.072723265349865	-8.102872605859279
245	1244	-8.072805598914623	-8.10296697213602
246	1245	-8.072887932479382	-8.103061302180766
247	1246	-8.07297026604414	-8.103155432640554
248	1247	-8.073052599608898	-8.103249491696834
249	1248	-8.073134933173657	-8.103343416868688
250	1249	-8.07321567338705	-8.103437393128871
251	1250	-8.073296413600445	-8.10353101489973
252	1251	-8.073375721633434	-8.103624533797742
253	1252	-8.073455029666423	-8.103716285155773
254	1253	-8.073532250821591	-8.103808046872615
255	1254	-8.073609471976757	-8.103899642955303
256	1255	-8.073686693131924	-8.103991224046231
257	1256	-8.07376391428709	-8.10408247004652
258	1257	-8.073841135442256	-8.1041735338912
259	1258	-8.073918356597424	-8.104264510501384
260	1259	-8.07399557775259	-8.104353849942685
261	1260	-8.074068968355656	-8.104443145258427
262	1261	-8.07414235895872	-8.104532309424878
263	1262	-8.074215749561787	-8.1046214925313
264	1263	-8.074289140164852	-8.10471059513998
265	1264	-8.074362530767917	-8.104798641310214
266	1265	-8.074435921370982	-8.104886558528424
267	1266	-8.07450931197405	-8.104974341804981
268	1267	-8.074582702577114	-8.105061723416805
269	1268	-8.07465609318018	-8.105149007345677
270	1269	-8.074729483783246	-8.105236228898525
271	1270	-8.074804355323314	-8.105323431239604
272	1271	-8.07487998944521	-8.105410474771977
273	1272	-8.074954872071743	-8.105497551122188
274	1273	-8.075029754698276	-8.105584649136068
275	1274	-8.07510463732481	-8.105671731563092
276	1275	-8.075179519951343	-8.105758649389744
277	1276	-8.075254402577878	-8.105845409745692
278	1277	-8.075329285204411	-8.105932218426227
279	1278	-8.075404167830945	-8.10601863297224
280	1279	-8.075479050457478	-8.106105274322987
281	1280	-8.075553933084011	-8.106191679627896
282	1281	-8.075628815710544	-8.106278175627232
283	1282	-8.075703698337078	-8.106364521205425
284	1283	-8.075778580963611	-8.106450804604053
285	1284	-8.075853463590144	-8.106536873094083
286	1285	-8.075928346216678	-8.106622835405826
287	1286	-8.076003228843213	-8.106708640258312
288	1287	-8.076078111469746	-8.106794415647984
289	1288	-8.07615299409628	-8.106880060689448
290	1289	-8.076227876722813	-8.106965595219135
291	1290	-8.076302759349346	-8.107050915526866
292	1291	-8.07637764197588	-8.107136084192753
293	1292	-8.076452524602413	-8.107221391652585
294	1293	-8.076527407228946	-8.1073065919919
295	1294	-8.07660228985548	-8.107391749988079
296	1295	-8.076677172482015	-8.107476646456242
297	1296	-8.076752055108548	-8.107561167275906
298	1297	-8.076826937735081	-8.107645567665577
299	1298	-8.076901820361615	-8.107729731317043
300	1299	-8.076976702988148	-8.107814040857791
301	1300	-8.077051585614681	-8.107898345265864
302	1301	-8.077126468241214	-8.107982355698109
303	1302	-8.077201350867748	-8.108066431903362
304	1303	-8.077276233494281	-8.108150108732701
305	1304	-8.077351116120814	-8.108233799905301
306	1305	-8.07742599874735	-8.108317064579486
307	1306	-8.077496117830277	-8.108400379676818
308	1307	-8.077566236913205	-8.108483600783824
309	1308	-8.077634309768676	-8.108566987333298
310	1309	-8.07770238262415	-8.108650403828145
311	1310	-8.077770455479621	-8.108733716544151
312	1311	-8.077838528335095	-8.108816804513454
313	1312	-8.077906601190566	-8.1088998309803
314	1313	-8.07797467404604	-8.108982778585911
315	1314	-8.078042746901513	-8.109065522709846
316	1315	-8.078110819756985	-8.109148119565488
317	1316	-8.078178892612458	-8.109230638629914
318	1317	-8.07824696546793	-8.109313070650577
319	1318	-8.078315038323403	-8.109393537079812
320	1319	-8.078383111178875	-8.109473793853283
321	1320	-8.078450283527374	-8.109554101581574
322	1321	-8.078517455875874	-8.109633746130466
323	1322	-8.078584628224373	-8.109713517731667
324	1323	-8.078651800572873	-8.109793225337505
325	1324	-8.078718972921372	-8.109872758324622
326	1325	-8.07878614526987	-8.109952232540607
327	1326	-8.07885331761837	-8.11003166838455
328	1327	-8.078920489966869	-8.110111055697919
329	1328	-8.078987662315368	-8.11019050124836
330	1329	-8.079053487002849	-8.11026989970541
331	1330	-8.07911931169033	-8.110349132414818
332	1331	-8.07918424385786	-8.11042829655218
333	1332	-8.07924917602539	-8.110505692668914
334	1333	-8.079313097119332	-8.110583140732764
335	1334	-8.079377018213272	-8.110661548036575
336	1335	-8.079440939307213	-8.110739773615837
337	1336	-8.079504860401153	-8.1108179106102
338	1337	-8.079568781495094	-8.110895951525688
339	1338	-8.079632702589034	-8.110973716722489
340	1339	-8.079696623682976	-8.111049491024971
341	1340	-8.079758384644986	-8.111125313323498
342	1341	-8.079820145606995	-8.111201016008378
343	1342	-8.079881906569003	-8.111276606266498
344	1343	-8.079943667531014	-8.111352229918479
345	1344	-8.080005428493022	-8.111427087640285
346	1345	-8.080067189455033	-8.111501577045441
347	1346	-8.080128950417041	-8.111575808002948
348	1347	-8.080190711379052	-8.111650154454232
349	1348	-8.08025247234106	-8.111724385182859
350	1349	-8.08031423330307	-8.111798499513627
351	1350	-8.08037599426508	-8.111872478271962
352	1351	-8.08043775522709	-8.111946410258293
353	1352	-8.080498456656933	-8.112020475926876
354	1353	-8.080559158086777	-8.112094425048829
355	1354	-8.08061985951662	-8.112168266710757
356	1355	-8.080680560946465	-8.112241475022316
357	1356	-8.080741262376309	-8.112314470450878
358	1357	-8.080801963806152	-8.112387385885238
359	1358	-8.080862665235996	-8.11246031728983
360	1359	-8.08092336666584	-8.112533186009408
361	1360	-8.080984068095685	-8.112605812251568
362	1361	-8.081044769525528	-8.112678454572677
363	1362	-8.081105470955372	-8.112750878208637
364	1363	-8.081166172385215	-8.112823414729117
365	1364	-8.08122687381506	-8.112895879746914
366	1365	-8.081287575244904	-8.112968419998168
367	1366	-8.081348276674747	-8.113040908941747
368	1367	-8.08140897810459	-8.113113226132393
369	1368	-8.081469679534436	-8.113185756892682
370	1369	-8.08153038096428	-8.1132585372715
371	1370	-8.081591082394123	-8.113331265488148
372	1371	-8.08165221774578	-8.113403924818993
373	1372	-8.081713353097438	-8.11347677159834
374	1373	-8.081775507211685	-8.11354956095314
375	1374	-8.081837661325931	-8.113621784161092
376	1375	-8.081899815440178	-8.113693981955528
377	1376	-8.081961969554424	-8.113766337975978
378	1377	-8.08202412366867	-8.113838552822113
379	1378	-8.082086277782917	-8.113910782305242
380	1379	-8.082148431897163	-8.11398255674839
381	1380	-8.08221058601141	-8.114054352597714
382	1381	-8.082272740125656	-8.114126141443252
383	1382	-8.082338888943195	-8.114197869946002
384	1383	-8.082405037760735	-8.114269508955955
385	1384	-8.082471186578275	-8.114341142091275
386	1385	-8.082537335395813	-8.114412572311402
387	1386	-8.082599321067333	-8.114484188083171
388	1387	-8.082661306738853	-8.114555664603232
389	1388	-8.082721607506276	-8.114627129646777
390	1389	-8.082781908273697	-8.114698574907303
391	1390	-8.082842209041118	-8.114770000466825
392	1391	-8.082902509808541	-8.114841501877786
393	1392	-8.082962810575962	-8.11491303411913
394	1393	-8.083023111343383	-8.114984581752777
395	1394	-8.083083412110806	-8.115056009326459
396	1395	-8.083143712878227	-8.11512749132824
397	1396	-8.083204013645648	-8.11519908509016
398	1397	-8.083264314413071	-8.115270665372849
399	1398	-8.083324615180493	-8.115340456257343
400	1399	-8.083384915947914	-8.115410138133049
401	1400	-8.083444027721882	-8.115479922191142
402	1401	-8.08350313949585	-8.115549356632233
403	1402	-8.083562251269818	-8.11561863150835
404	1403	-8.083621363043784	-8.11568748725605
405	1404	-8.083680474817752	-8.115756065421582
406	1405	-8.083739373207091	-8.115824611330032
407	1406	-8.083798271596432	-8.115893096098423
408	1407	-8.083857169985771	-8.11596144985485
409	1408	-8.08391606837511	-8.116029792304515
410	1409	-8.083973814964294	-8.116098202260972
411	1410	-8.084031561553479	-8.116166397549152
412	1411	-8.084088323116303	-8.116234682987214
413	1412	-8.084145084679127	-8.11630248523283
414	1413	-8.084198005795479	-8.116370246012687
415	1414	-8.084250926911832	-8.116437956673145
416	1415	-8.084303848028183	-8.116505706918716
417	1416	-8.084356769144534	-8.116573493587017
418	1417	-8.084409690260888	-8.11664119618702
419	1418	-8.084462611377239	-8.116708867453097
420	1419	-8.084515532493592	-8.116775669454574
421	1420	-8.084566781401634	-8.116842549463271
422	1421	-8.084618030309677	-8.11690916030693
423	1422	-8.08466927921772	-8.116975657751084
424	1423	-8.084720528125763	-8.117042473279954
425	1424	-8.084771777033806	-8.1171085543499
426	1425	-8.084823025941848	-8.117174496912003
427	1426	-8.084874274849891	-8.11724060413742
428	1427	-8.084925523757935	-8.117306596349717
429	1428	-8.084976772665977	-8.117372523540498
430	1429	-8.08502802157402	-8.117438258218765
431	1430	-8.085082424879074	-8.117503985007286
432	1431	-8.085136828184128	-8.11756958100128
433	1432	-8.085191328644752	-8.117635219932556
434	1433	-8.085245829105377	-8.117700895565033
435	1434	-8.085300329566001	-8.117766341182708
436	1435	-8.085354830026626	-8.117831595535279
437	1436	-8.085409330487252	-8.117896854335784
438	1437	-8.085463830947877	-8.117961857315064
439	1438	-8.085518331408501	-8.118026779994965
440	1439	-8.085572831869126	-8.118091668022155
441	1440	-8.08562733232975	-8.118155990444183
442	1441	-8.085681832790375	-8.118220469364166
443	1442	-8.085736333250999	-8.11828480810547
444	1443	-8.085790833711624	-8.118349092697144
445	1444	-8.085845334172248	-8.118413287223817
446	1445	-8.085899834632874	-8.118477382347107
447	1446	-8.085954335093499	-8.118541666778565
448	1447	-8.086008835554123	-8.118606043655396
449	1448	-8.086063336014748	-8.118669945281983
450	1449	-8.086117836475372	-8.118733825889588
451	1450	-8.086172336935997	-8.11879768562317
452	1451	-8.086226837396621	-8.11886148287201
453	1452	-8.086281337857246	-8.118925173233032
454	1453	-8.08633583831787	-8.11898891462326
455	1454	-8.086390338778497	-8.119052913734437
456	1455	-8.086444839239121	-8.119116759754181
457	1456	-8.086499339699746	-8.119180338600158
458	1457	-8.08655384016037	-8.119243859241486
459	1458	-8.086608340620995	-8.119307293045045
460	1459	-8.086662841081619	-8.119370527549744
461	1460	-8.086717341542244	-8.119434198314666
462	1461	-8.086771842002868	-8.11949748222351
463	1462	-8.086826342463493	-8.119560825832366
464	1463	-8.086880842924119	-8.119623936691283
465	1464	-8.086935343384743	-8.119687038265228
466	1465	-8.086989843845368	-8.119750340156555
467	1466	-8.087041412472725	-8.119813594705581
468	1467	-8.087092981100083	-8.119876597518921
469	1468	-8.08714399445057	-8.119939751163484
470	1469	-8.087195007801055	-8.12000289479065
471	1470	-8.087246021151543	-8.120066293907165
472	1471	-8.08729703450203	-8.120129638916016
473	1472	-8.087348047852517	-8.12019310411644
474	1473	-8.087399061203003	-8.120256669675827
475	1474	-8.08745007455349	-8.12032029442978
476	1475	-8.087501087903977	-8.120383902853012
477	1476	-8.087552101254463	-8.120447330940246
478	1477	-8.08760311460495	-8.120510729181289
479	1478	-8.087654127955437	-8.120572948806762
480	1479	-8.087705141305923	-8.120635013296129
481	1480	-8.087756395816802	-8.120697056551933
482	1481	-8.087807650327683	-8.120758724842071
483	1482	-8.087858904838562	-8.120820309212686
484	1483	-8.087910159349441	-8.120881918645859
485	1484	-8.08796141386032	-8.120943578576089
486	1485	-8.088012668371201	-8.121005240451813
487	1486	-8.08806392288208	-8.121066848002434
488	1487	-8.08811517739296	-8.121128426679611
489	1488	-8.08816643190384	-8.121189991593361
490	1489	-8.088216912984848	-8.121251497241975
491	1490	-8.088267394065857	-8.121312975690842
492	1491	-8.088316936016083	-8.121374435022354
493	1492	-8.088366477966309	-8.121434659067154
494	1493	-8.088414531230926	-8.121494931581497
495	1494	-8.088462584495545	-8.121555166261672
496	1495	-8.088510637760162	-8.121615244695663
497	1496	-8.088559302210808	-8.12167528582096
498	1497	-8.088608748912812	-8.121735296079637
499	1498	-8.088658195614816	-8.12179509099865
500	1499	-8.088707642316818	-8.121853684339523
501	1500	-8.08875495904684	-8.121912179227353
502	1501	-8.088802275776864	-8.121970548184395
503	1502	-8.088849592506886	-8.122029175388814
504	1503	-8.088896909236908	-8.12208773255539
505	1504	-8.08894422596693	-8.122145087405682
506	1505	-8.088991542696952	-8.12220232487011
507	1506	-8.089038859426974	-8.122259488050938
508	1507	-8.089086176156998	-8.122316573984147
509	1508	-8.08913349288702	-8.122373578732969
510	1509	-8.089180809617043	-8.122430329903603
511	1510	-8.089228126347065	-8.12248718302393
512	1511	-8.089275443077087	-8.122543869907378
513	1512	-8.089321875631809	-8.12260064669466
514	1513	-8.08936830818653	-8.122657199360846
515	1514	-8.089414740741253	-8.122713856156825
516	1515	-8.089461785197258	-8.12277029279995
517	1516	-8.089508829653264	-8.122826769337177
518	1517	-8.089555874109267	-8.12288331321144
519	1518	-8.089602918565273	-8.122939807721616
520	1519	-8.089649963021278	-8.122996660214424
521	1520	-8.089697007477284	-8.123053602932455
522	1521	-8.08974405193329	-8.123110562644959
523	1522	-8.089791096389293	-8.12316759271574
524	1523	-8.089838140845298	-8.123224663084985
525	1524	-8.089885185301304	-8.123281637217046
526	1525	-8.08993222975731	-8.123338393270492
527	1526	-8.089979274213315	-8.123395113580226
528	1527	-8.090026318669318	-8.123451838398934
529	1528	-8.090073363125324	-8.123508590912342
530	1529	-8.09012040758133	-8.12356534420395
531	1530	-8.090167452037335	-8.123621951468945
532	1531	-8.09021449649334	-8.123678692240716
533	1532	-8.090261540949344	-8.123735410513401
534	1533	-8.09030858540535	-8.123791990839004
535	1534	-8.090355629861355	-8.123848635503293
536	1535	-8.09040267431736	-8.123904974419595
537	1536	-8.090449718773366	-8.12396118581438
538	1537	-8.09049676322937	-8.124017439769744
539	1538	-8.090543807685375	-8.124073802421092
540	1539	-8.09059085214138	-8.124130027880668
541	1540	-8.090637896597386	-8.12418644516611
542	1541	-8.090684941053391	-8.124242534698487
543	1542	-8.090731985509395	-8.124298648290157
544	1543	-8.0907790299654	-8.124354474131584
545	1544	-8.090826074421406	-8.124410074539663
546	1545	-8.090873118877411	-8.124465418691635
547	1546	-8.090919379174709	-8.12452084730482
548	1547	-8.090965639472008	-8.124576244309425
549	1548	-8.091009582579137	-8.124631653721334
550	1549	-8.091053525686265	-8.12468696863556
551	1550	-8.091097468793393	-8.12474212148428
552	1551	-8.091141411900521	-8.124797457896234
553	1552	-8.09118535500765	-8.124853056641102
554	1553	-8.091229298114776	-8.124908744524003
555	1554	-8.091273241221904	-8.124964370076656
556	1555	-8.091317184329032	-8.12501995272541
557	1556	-8.09136112743616	-8.12507518886137
558	1557	-8.091405070543289	-8.125130388597489
559	1558	-8.091449013650417	-8.125184633186818
560	1559	-8.091492956757545	-8.125238597121239
561	1560	-8.091536113917828	-8.125292557789326
562	1561	-8.09157927107811	-8.125346286371231
563	1562	-8.091622428238392	-8.125400041411876
564	1563	-8.091665585398674	-8.125453774662972
565	1564	-8.091708742558955	-8.125507365664005
566	1565	-8.091751899719238	-8.125561142757416
567	1566	-8.091795056879521	-8.125615120328428
568	1567	-8.091838214039802	-8.125668819441795
569	1568	-8.091881371200085	-8.12572247871828
570	1569	-8.091923498988152	-8.125776205130578
571	1570	-8.091965626776219	-8.12582959154749
572	1571	-8.092006925344467	-8.12588304356575
573	1572	-8.092048223912716	-8.125935467412472
574	1573	-8.092087880432606	-8.125987921724796
575	1574	-8.092127536952496	-8.126040016448497
576	1575	-8.092167193472385	-8.126092123020648
577	1576	-8.092206849992275	-8.126144025498867
578	1577	-8.092246506512165	-8.126195751188755
579	1578	-8.092286163032055	-8.12624743494749
580	1579	-8.092325819551945	-8.126297960821628
581	1580	-8.092364295959472	-8.126348558576584
582	1581	-8.092402772367	-8.126399197469235
583	1582	-8.092441248774529	-8.126449845700265
584	1583	-8.092479725182056	-8.12650039202547
585	1584	-8.092518201589584	-8.126550154281617
586	1585	-8.092556677997113	-8.126599821322918
587	1586	-8.09259515440464	-8.12664954248333
588	1587	-8.092633630812168	-8.126699194147587
589	1588	-8.092672107219697	-8.12674873862648
590	1589	-8.092710583627223	-8.126798103913783
591	1590	-8.092749060034752	-8.126847479294778
592	1591	-8.09278753644228	-8.126896944111348
593	1592	-8.092826431155205	-8.12694641227436
594	1593	-8.09286532586813	-8.126995943150998
595	1594	-8.092904220581055	-8.12704552959442
596	1595	-8.092943115293979	-8.127095096159458
597	1596	-8.092982010006905	-8.127144671010017
598	1597	-8.093020904719829	-8.127194187982083
599	1598	-8.093059799432755	-8.127243434576034
600	1599	-8.093098694145679	-8.127292767298222
601	1600	-8.093137588858605	-8.127341901259424
602	1601	-8.09317648357153	-8.127390994754315
603	1602	-8.093215378284455	-8.127439997497559
604	1603	-8.09325427299738	-8.127488932148456
605	1604	-8.093293167710303	-8.12753782905674
606	1605	-8.09333206242323	-8.127586681035519
607	1606	-8.093370957136154	-8.127635594285966
608	1607	-8.09340985184908	-8.127684491995335
609	1608	-8.093448746562004	-8.127733272540093
610	1609	-8.09348764127493	-8.127782095000743
611	1610	-8.093526535987854	-8.127830925167084
612	1611	-8.09356543070078	-8.12787942019701
613	1612	-8.093604325413704	-8.127927838557243
614	1613	-8.093643220126628	-8.127976221429348
615	1614	-8.093682114839554	-8.128024504371643
616	1615	-8.093721009552478	-8.12807278352213
617	1616	-8.093759904265404	-8.128121369030952
618	1617	-8.093798798978328	-8.12816994913435
619	1618	-8.093837693691254	-8.128218647764207
620	1619	-8.093876588404179	-8.128267235363483
621	1620	-8.093915483117103	-8.128315810271264
622	1621	-8.093954377830029	-8.128364299714566
623	1622	-8.093993272542953	-8.128412667079925
624	1623	-8.094032167255879	-8.128461368052006
625	1624	-8.094071061968803	-8.128510141526222
626	1625	-8.094109956681729	-8.128558710837842
627	1626	-8.094147106170654	-8.128607312078476
628	1627	-8.09418425565958	-8.128655650402546
629	1628	-8.094221002936363	-8.128703872189522
630	1629	-8.094257750213146	-8.128752209767818
631	1630	-8.09429449748993	-8.12880068224907
632	1631	-8.094331244766712	-8.128849103025912
633	1632	-8.094367992043495	-8.128897533787727
634	1633	-8.094404739320279	-8.128945998481274
635	1634	-8.094441486597061	-8.128994787431717
636	1635	-8.094478233873843	-8.129043534176349
637	1636	-8.094514981150628	-8.129092260882377
638	1637	-8.09455172842741	-8.129140770844938
639	1638	-8.094588475704192	-8.129188796470642
640	1639	-8.094625222980977	-8.129236829100131
641	1640	-8.094661760210991	-8.12928474270153
642	1641	-8.094698297441006	-8.12933263846159
643	1642	-8.094734834671021	-8.12938063066101
644	1643	-8.094771371901036	-8.12942850435114
645	1644	-8.09480790913105	-8.129476363661766
646	1645	-8.094844446361066	-8.129524221278668
647	1646	-8.09488098359108	-8.129571926792144
648	1647	-8.094917520821095	-8.129619777592183
649	1648	-8.09495405805111	-8.12966754591465
650	1649	-8.094990535795688	-8.129715208818912
651	1650	-8.095027013540268	-8.129762640775681
652	1651	-8.095063065707684	-8.129810066405772
653	1652	-8.0950991178751	-8.129856780797004
654	1653	-8.095131351470947	-8.129903415842056
655	1654	-8.095163585066796	-8.129950136099815
656	1655	-8.095195818662644	-8.129996651943207
657	1656	-8.095228052258491	-8.130043325852393
658	1657	-8.095260285854339	-8.130090011343002
659	1658	-8.095292519450188	-8.130136564616205
660	1659	-8.095324753046036	-8.130182672794342
661	1660	-8.09535448729992	-8.13022873344326
662	1661	-8.095384221553802	-8.130274658388139
663	1662	-8.095413955807686	-8.13032036113453
664	1663	-8.09544369006157	-8.13036593825531
665	1664	-8.095473424315452	-8.130410865546226
666	1665	-8.095503158569336	-8.130455888349532
667	1666	-8.095532892823218	-8.130500829087257
668	1667	-8.095562627077102	-8.130545724903106
669	1668	-8.095592361330986	-8.1305906094656
670	1669	-8.095622095584869	-8.130635664476394
671	1670	-8.095651829838753	-8.130680868660926
672	1671	-8.095681564092637	-8.130725985824585
673	1672	-8.095711409687995	-8.130771135098458
674	1673	-8.095741255283356	-8.130815987901688
675	1674	-8.095771100878716	-8.130860722750663
676	1675	-8.095800946474075	-8.130905171909331
677	1676	-8.095830792069435	-8.130949657269477
678	1677	-8.095860637664796	-8.130993887849808
679	1678	-8.095890483260154	-8.131038130331994
680	1679	-8.095920328855515	-8.13108233506012
681	1680	-8.095950174450874	-8.131126479317665
682	1681	-8.095980020046234	-8.131170709943772
683	1682	-8.096009865641594	-8.131214911444664
684	1683	-8.096039711236953	-8.131259158872604
685	1684	-8.096069556832314	-8.131303455613136
686	1685	-8.096099402427674	-8.13134790366745
687	1686	-8.096129248023033	-8.131392272704124
688	1687	-8.096159093618393	-8.131436696455001
689	1688	-8.096188939213754	-8.1314810409441
690	1689	-8.096218784809112	-8.131525499698638
691	1690	-8.096248630404473	-8.13156993135357
692	1691	-8.096278475999831	-8.131614321886062
693	1692	-8.0963083268404	-8.131658738415718
694	1693	-8.09633817768097	-8.131703170051575
695	1694	-8.096368028521537	-8.131747662135124
696	1695	-8.096397879362106	-8.13179212074852
697	1696	-8.096427730202675	-8.13183644521427
698	1697	-8.096457581043243	-8.131880498901367
699	1698	-8.096487431883812	-8.13192441525936
700	1699	-8.096517282724381	-8.131968178352356
701	1700	-8.096547133564949	-8.13201213470745
702	1701	-8.096576984405518	-8.13205607373619
703	1702	-8.096606835246087	-8.132100042733192
704	1703	-8.096637071967125	-8.132143922760964
705	1704	-8.096667308688163	-8.13218779831791
706	1705	-8.096697545409203	-8.132231496537209
707	1706	-8.096728118777275	-8.13227522755909
708	1707	-8.096758692145347	-8.13231902816105
709	1708	-8.096788398981094	-8.132362745658874
710	1709	-8.09681810581684	-8.132406421492577
711	1710	-8.096847812652587	-8.132450095243454
712	1711	-8.096877519488334	-8.132493681721687
713	1712	-8.096907226324081	-8.132537117057801
714	1713	-8.096936933159828	-8.132580387324333
715	1714	-8.096966639995575	-8.132623672153473
716	1715	-8.096996346831322	-8.132666973467828
717	1716	-8.097026053667069	-8.132710226299286
718	1717	-8.097055760502816	-8.132753446408271
719	1718	-8.097085467338562	-8.132795950546265
720	1719	-8.09711517417431	-8.132838351344109
721	1720	-8.097144000291824	-8.132880754793167
722	1721	-8.09717282640934	-8.1329227216959
723	1722	-8.097201652526856	-8.132964545078277
724	1723	-8.097230478644372	-8.13300650440502
725	1724	-8.097259304761886	-8.133048493040084
726	1725	-8.097288130879402	-8.133090574892996
727	1726	-8.09731737089157	-8.133132647542952
728	1727	-8.09734661090374	-8.133174648453712
729	1728	-8.097375850915908	-8.13321665202713
730	1729	-8.097405047774314	-8.13325856246662
731	1730	-8.097434244632721	-8.133300232866286
732	1731	-8.097464125871658	-8.13334189034462
733	1732	-8.097494007110596	-8.133383162900925
734	1733	-8.097521431684495	-8.13342442478752
735	1734	-8.097548856258392	-8.133465680143356
736	1735	-8.09757628083229	-8.133507067815781
737	1736	-8.09760370540619	-8.133548434644698
738	1737	-8.097631129980087	-8.133589683301926
739	1738	-8.097658554553986	-8.133631071920394
740	1739	-8.097685979127885	-8.133671332769394
741	1740	-8.09771226143837	-8.133711702056885
742	1741	-8.097738543748855	-8.133751960176468
743	1742	-8.097764826059342	-8.133792297843932
744	1743	-8.097791108369828	-8.13383248653984
745	1744	-8.097817390680314	-8.133871972774505
746	1745	-8.097843672990798	-8.133911526071548
747	1746	-8.097869955301285	-8.133951126031876
748	1747	-8.09789623761177	-8.133990837148666
749	1748	-8.097922519922257	-8.134030788858412
750	1749	-8.097948802232743	-8.134070553617477
751	1750	-8.097975084543227	-8.134110265069962
752	1751	-8.098001193284988	-8.1341499061203
753	1752	-8.098027140378951	-8.134189526725768
754	1753	-8.098053087472916	-8.134229120838166
755	1754	-8.09807903456688	-8.1342689231987
756	1755	-8.098104981660843	-8.134308575172424
757	1756	-8.098130928754806	-8.13434821036911
758	1757	-8.09815687584877	-8.134387652503968
759	1758	-8.098182822942734	-8.134427164562224
760	1759	-8.098208770036697	-8.134466553899765
761	1760	-8.09823471713066	-8.13450595684433
762	1761	-8.098260664224625	-8.134545269094467
763	1762	-8.098286611318589	-8.134584562095641
764	1763	-8.098312558412552	-8.134623882173539
765	1764	-8.098338505506515	-8.13466315007782
766	1765	-8.09836445260048	-8.134702275686264
767	1766	-8.098390399694443	-8.134741381313324
768	1767	-8.098416346788406	-8.134780132482529
769	1768	-8.09844229388237	-8.134819050804138
770	1769	-8.098468240976334	-8.134857915620803
771	1770	-8.098494188070298	-8.134896772277832
772	1771	-8.09852013516426	-8.134935493505479
773	1772	-8.098546082258224	-8.134974246437073
774	1773	-8.098572029352187	-8.135012910974503
775	1774	-8.098597976446152	-8.135051639636993
776	1775	-8.098623923540115	-8.135090338693619
777	1776	-8.098649870634079	-8.135128869087218
778	1777	-8.098675817728042	-8.135167523225784
779	1778	-8.098701764822007	-8.13520619939995
780	1779	-8.09872771191597	-8.135244652299882
781	1780	-8.098753659009933	-8.1352830256176
782	1781	-8.098779606103896	-8.135321312463761
783	1782	-8.098805553197861	-8.135359602903366
784	1783	-8.098831500291825	-8.135398047655105
785	1784	-8.098857447385788	-8.135436163480758
786	1785	-8.098883394479751	-8.13547411135292
787	1786	-8.098907552242279	-8.135512007631302
788	1787	-8.098931710004807	-8.135549656412126
789	1788	-8.098953938126565	-8.13558702553463
790	1789	-8.098976166248322	-8.135624383312225
791	1790	-8.09899839437008	-8.13566147105503
792	1791	-8.099020622491837	-8.13569858722496
793	1792	-8.099042850613595	-8.13573566382122
794	1793	-8.099065078735352	-8.135773137378694
795	1794	-8.09908730685711	-8.135810616921425
796	1795	-8.099109534978867	-8.135848108091354
797	1796	-8.099131763100624	-8.135885574767114
798	1797	-8.099153991222382	-8.135922635177613
799	1798	-8.09917621934414	-8.13595902576542
800	1799	-8.099198447465897	-8.135995135744094
801	1800	-8.099220675587654	-8.136031243102074
802	1801	-8.099242569684982	-8.136067291128159
803	1802	-8.09926446378231	-8.136102978413582
804	1803	-8.099286357879638	-8.13613839207077
805	1804	-8.099308251976966	-8.13617378433895
806	1805	-8.099330146074296	-8.13620915584755
807	1806	-8.099352040171624	-8.136244442830087
808	1807	-8.099373934268952	-8.136279619308473
809	1808	-8.09939582836628	-8.136314865511894
810	1809	-8.099417722463608	-8.136349797574997
811	1810	-8.099439616560936	-8.13638473956585
812	1811	-8.099461510658264	-8.136419421958923
813	1812	-8.099483404755592	-8.13645387448597
814	1813	-8.09950529885292	-8.136488317558289
815	1814	-8.099527192950248	-8.136522733469963
816	1815	-8.099549087047578	-8.136557123189926
817	1816	-8.099570981144906	-8.136591446099281
818	1817	-8.099594776630402	-8.136625839998246
819	1818	-8.09961839580536	-8.136660031665802
820	1819	-8.099642014980317	-8.136694451871872
821	1820	-8.099665634155274	-8.136728960815429
822	1821	-8.099689253330231	-8.136763504060745
823	1822	-8.099712872505188	-8.136797431911468
824	1823	-8.099736491680146	-8.136831437864304
825	1824	-8.099760110855103	-8.136865547912597
826	1825	-8.09978373003006	-8.136899683664321
827	1826	-8.099807349205017	-8.136933677196502
828	1827	-8.099830968379974	-8.136967544752121
829	1828	-8.099854587554931	-8.137001518119812
830	1829	-8.099878206729889	-8.137035330514907
831	1830	-8.099901825904846	-8.13706916689682
832	1831	-8.099925445079803	-8.137102891298294
833	1832	-8.09994906425476	-8.137136628448486
834	1833	-8.099972683429717	-8.137170338018418
835	1834	-8.099996302604675	-8.137204066951751
836	1835	-8.100019921779632	-8.137237908327103
837	1836	-8.10004594016075	-8.137271826368332
838	1837	-8.10007195854187	-8.137305680368423
839	1838	-8.100097976922989	-8.137339533132552
840	1839	-8.100123995304108	-8.137373499708175
841	1840	-8.100150013685226	-8.137407568502425
842	1841	-8.100176032066345	-8.137441562231064
843	1842	-8.100202050447464	-8.137475690862654
844	1843	-8.100228068828583	-8.137509728067398
845	1844	-8.100254087209702	-8.137543586164474
846	1845	-8.100280105590821	-8.13757749236107
847	1846	-8.100306123971938	-8.137611288167953
848	1847	-8.100332142353057	-8.137645203519822
849	1848	-8.100358160734176	-8.137679140655518
850	1849	-8.100384179115295	-8.137713012628554
851	1850	-8.100410197496414	-8.137747032997131
852	1851	-8.100436215877533	-8.137780921506883
853	1852	-8.100462234258652	-8.137815010448456
854	1853	-8.10048825263977	-8.13784888340187
855	1854	-8.100514256238938	-8.137882782550811
856	1855	-8.100540259838104	-8.137916603315354
857	1856	-8.10056626343727	-8.137950363620757
858	1857	-8.100592267036438	-8.137983977899552
859	1858	-8.100618270635605	-8.138017437133788
860	1859	-8.10064427423477	-8.138050766138075
861	1860	-8.100670277833938	-8.138084166728973
862	1861	-8.100696281433105	-8.13811757250023
863	1862	-8.100722285032273	-8.138150894443513
864	1863	-8.10074828863144	-8.138184231904983
865	1864	-8.100774292230605	-8.138217236114501
866	1865	-8.100800295829773	-8.138250383180617
867	1866	-8.10082629942894	-8.138283326152802
868	1867	-8.100852303028107	-8.138316181314469
869	1868	-8.100878306627273	-8.138349107601165
870	1869	-8.10090431022644	-8.138381953695298
871	1870	-8.100930313825607	-8.138414864852905
872	1871	-8.100956317424775	-8.138447813467025
873	1872	-8.100982321023942	-8.138480785312652
874	1873	-8.101008324623107	-8.138513721200944
875	1874	-8.101034328222275	-8.138546551717758
876	1875	-8.101060331821442	-8.138579387298584
877	1876	-8.101086335420609	-8.138612233476639
878	1877	-8.101112339019775	-8.138644929645539
879	1878	-8.101138342618942	-8.138677611692428
880	1879	-8.101164346218109	-8.13871015171814
881	1880	-8.101190349817276	-8.138742488256455
882	1881	-8.101216353416444	-8.138774663433075
883	1882	-8.10124235701561	-8.138806997110366
884	1883	-8.101268360614776	-8.13883937212372
885	1884	-8.101294364213944	-8.138871722349167
886	1885	-8.101320367813111	-8.138904038002014
887	1886	-8.101346371412276	-8.138936111166
888	1887	-8.101372375011444	-8.138968652599335
889	1888	-8.101398378610611	-8.139001031778335
890	1889	-8.101424382209778	-8.139033419059754
891	1890	-8.101450385808945	-8.139065768247605
892	1891	-8.101476389408111	-8.139098221187592
893	1892	-8.101502393007278	-8.139130028497696
894	1893	-8.101528396606446	-8.139161783233643
895	1894	-8.101554400205613	-8.139193604719162
896	1895	-8.101580403804778	-8.139225354511261
897	1896	-8.101606407403946	-8.13925691064644
898	1897	-8.101632411003113	-8.139288511058808
899	1898	-8.10165841460228	-8.139320055555343
900	1899	-8.101684418201447	-8.139351648483276
901	1900	-8.101710421800613	-8.139383184247972
902	1901	-8.10173642539978	-8.139414558032989
903	1902	-8.101762428998947	-8.139446016532897
904	1903	-8.101788432598115	-8.139477358371735
905	1904	-8.10181443619728	-8.139508630264283
906	1905	-8.101840439796447	-8.139539583805085
907	1906	-8.101866443395615	-8.139570405727387
908	1907	-8.101892446994782	-8.139601196819305
909	1908	-8.10191845059395	-8.139631820014953
910	1909	-8.101944454193115	-8.139661928157807
911	1910	-8.101970457792282	-8.139692284729003
912	1911	-8.10199646139145	-8.139722332000732
913	1912	-8.102022464990617	-8.139752269226074
914	1913	-8.1020468865633	-8.139782211968422
915	1914	-8.102071308135987	-8.139812256151199
916	1915	-8.102095729708672	-8.139842479331017
917	1916	-8.102120151281357	-8.139872723819732
918	1917	-8.102144572854042	-8.139902973492623
919	1918	-8.102168994426727	-8.139933058469772
920	1919	-8.102193415999412	-8.13996325732708
921	1920	-8.102217837572098	-8.13999349383545
922	1921	-8.102241408467293	-8.140023655903816
923	1922	-8.102264979362488	-8.140053809537887
924	1923	-8.102288550257683	-8.140083934103966
925	1924	-8.102312121152877	-8.140114143196106
926	1925	-8.102335692048072	-8.14014423606205
927	1926	-8.102359262943267	-8.140174430734634
928	1927	-8.102382833838464	-8.140204732764245
929	1928	-8.102406404733658	-8.140234970134735
930	1929	-8.102429975628853	-8.14026526731205
931	1930	-8.102453546524048	-8.140295304113387
932	1931	-8.102477117419243	-8.140325302828789
933	1932	-8.102500688314437	-8.140355248878478
934	1933	-8.102524259209632	-8.140384956736565
935	1934	-8.102547830104827	-8.140414617216111
936	1935	-8.102571401000024	-8.14044438770771
937	1936	-8.102594971895218	-8.140474296466827
938	1937	-8.102618542790413	-8.140504145899772
939	1938	-8.102642113685608	-8.140533858415603
940	1939	-8.102665684580803	-8.140563248963357
941	1940	-8.102689255475997	-8.140592526180267
942	1941	-8.102712826371192	-8.140621496726036
943	1942	-8.102736397266387	-8.140650396844864
944	1943	-8.102759968161584	-8.140679270947457
945	1944	-8.102783539056778	-8.14070824963379
946	1945	-8.102807109951973	-8.140737139239311
947	1946	-8.102830680847168	-8.140765804395675
948	1947	-8.102854251742363	-8.140794353852272
949	1948	-8.102877822637558	-8.140822994277954
950	1949	-8.102901393532752	-8.140851648306846
951	1950	-8.102924481272698	-8.140880397027015
952	1951	-8.102947569012642	-8.14090906742382
953	1952	-8.102970656752586	-8.14093788055134
954	1953	-8.102993744492531	-8.140966681508063
955	1954	-8.103016832232475	-8.140995446003915
956	1955	-8.103039919972419	-8.141024123433112
957	1956	-8.103063007712365	-8.141052829895973
958	1957	-8.103086095452309	-8.141081537274362
959	1958	-8.103109183192252	-8.141110195923805
960	1959	-8.103132270932198	-8.141138765789986
961	1960	-8.103155358672142	-8.141167259209633
962	1961	-8.103178446412086	-8.14119594846058
963	1962	-8.103201534152031	-8.141224357468605
964	1963	-8.103224621891975	-8.141252720311165
965	1964	-8.103247709631919	-8.141280959591866
966	1965	-8.103270797371865	-8.14130932090664
967	1966	-8.103293885111809	-8.141337714920997
968	1967	-8.103316972851752	-8.141366111258506
969	1968	-8.103340060591698	-8.141394522393227
970	1969	-8.103363148331642	-8.141423051478386
971	1970	-8.103386236071586	-8.141451542288781
972	1971	-8.103409323811531	-8.141479597388269
973	1972	-8.103432411551475	-8.14150772550106
974	1973	-8.10345549929142	-8.14153599451351
975	1974	-8.103478587031365	-8.14156435106182
976	1975	-8.103501674771309	-8.141592695605278
977	1976	-8.103524762511253	-8.14162108555889
978	1977	-8.103547850251198	-8.14164968008709
979	1978	-8.103570937991142	-8.141678382887841
980	1979	-8.103594025731086	-8.141707075030327
981	1980	-8.103617113471032	-8.141735797019004
982	1981	-8.103640201210975	-8.141764463320731
983	1982	-8.10366328895092	-8.141793317385673
984	1983	-8.103686376690865	-8.141822131602288
985	1984	-8.103709464430809	-8.14185088183117
986	1985	-8.103732552170753	-8.14187948678112
987	1986	-8.103755639910698	-8.141907874339104
988	1987	-8.103778727650642	-8.141936146807671
989	1988	-8.103801815390586	-8.14196437890148
990	1989	-8.103824903130532	-8.141992627970696
991	1990	-8.103847990870475	-8.142021468997001
992	1991	-8.103871078610421	-8.142050492419243
993	1992	-8.103894166350365	-8.142079605647087
994	1993	-8.103917254090309	-8.142108648539544
995	1994	-8.103940341830254	-8.142137827662467
996	1995	-8.103963429570198	-8.14216694647503
997	1996	-8.103986517310142	-8.142196031298637
998	1997	-8.104009605050088	-8.142225025782585
999	1998	-8.104032692790032	-8.142254082896232
1000	1999	-8.104055780529976	-8.142283248522759
1001	2000	-8.104078868269921	-8.142312308131217
1002	2001	-8.104101956009865	-8.142341514269829
1003	2002	-8.104125043749809	-8.14237064643383
1004	2003	-8.104148131489755	-8.142399837248803
1005	2004	-8.104171219229698	-8.142428665383338
1006	2005	-8.104194306969642	-8.142457352023126
1007	2006	-8.104217394709588	-8.14248590787983
1008	2007	-8.104240482449532	-8.142514748724937
1009	2008	-8.104263570189476	-8.142543656609536
1010	2009	-8.104286657929421	-8.1425726441679
1011	2010	-8.104309745669365	-8.142601752537727
1012	2011	-8.104332833409309	-8.142630857771874
1013	2012	-8.104355921149255	-8.142659993424415
1014	2013	-8.104378900527955	-8.142689100217819
1015	2014	-8.104401879906654	-8.142718274493218
1016	2015	-8.104424859285354	-8.142747302455902
1017	2016	-8.104447838664054	-8.142776166195869
1018	2017	-8.104470818042754	-8.142804961935044
1019	2018	-8.104493797421455	-8.14283381579876
1020	2019	-8.104516776800155	-8.142862382598876
1021	2020	-8.104539756178855	-8.142890714657783
1022	2021	-8.104562735557556	-8.142918906824113
1023	2022	-8.104585714936256	-8.14294689876461
1024	2023	-8.104608694314956	-8.142974763275147
1025	2024	-8.104632393240928	-8.143002470051766
1026	2025	-8.1046560921669	-8.143030367578506
1027	2026	-8.104679791092872	-8.143058203238487
1028	2027	-8.104703490018844	-8.143086162780762
1029	2028	-8.104727188944816	-8.143114006005288
1030	2029	-8.10475088787079	-8.143141966142654
1031	2030	-8.104774586796761	-8.14316991371441
1032	2031	-8.104798285722733	-8.14319770482254
1033	2032	-8.104821984648705	-8.143225674908638
1034	2033	-8.104845683574677	-8.143253309041977
1035	2034	-8.104869382500649	-8.143280919623376
1036	2035	-8.10489308142662	-8.143308550506593
1037	2036	-8.104916780352593	-8.143335744328498
1038	2037	-8.104940479278564	-8.143362894571304
1039	2038	-8.104964178204536	-8.143390134131431
1040	2039	-8.104987877130508	-8.143417309352873
1041	2040	-8.10501157605648	-8.143444524529457
1042	2041	-8.105035274982452	-8.143471916036606
1043	2042	-8.105058973908424	-8.143499371527671
1044	2043	-8.105082672834396	-8.143527050331116
1045	2044	-8.105106371760368	-8.143554790772438
1046	2045	-8.105130070686341	-8.143582488801956
1047	2046	-8.105153769612313	-8.143610120409965
1048	2047	-8.105177468538285	-8.143637772382736
1049	2048	-8.105201167464257	-8.143665525990485
1050	2049	-8.105224866390229	-8.143693255994798
1051	2050	-8.105247489571571	-8.143720751738547
1052	2051	-8.105270112752914	-8.143748308029174
1053	2052	-8.105292101860046	-8.143775743684769
1054	2053	-8.105314090967179	-8.14380329389
1055	2054	-8.105336080074311	-8.143830915746689
1056	2055	-8.105358069181442	-8.14385844355011
1057	2056	-8.105380058288574	-8.14388567449379
1058	2057	-8.105402047395707	-8.143912572048187
1059	2058	-8.105424036502837	-8.143939460210799
1060	2059	-8.10544602560997	-8.143966134311675
1061	2060	-8.105468014717102	-8.1439924432621
1062	2061	-8.105488713979721	-8.144018720115662
1063	2062	-8.10550941324234	-8.144045163259506
1064	2063	-8.10553011250496	-8.14407160608864
1065	2064	-8.105550811767579	-8.144097967435837
1066	2065	-8.105571511030197	-8.144124403490066
1067	2066	-8.105592210292816	-8.14415081871605
1068	2067	-8.105612909555434	-8.144177038923264
1069	2068	-8.105633608818055	-8.144203344818116
1070	2069	-8.105654308080673	-8.144229657047271
1071	2070	-8.105675007343292	-8.144255927658081
1072	2071	-8.10569570660591	-8.14428213576126
1073	2072	-8.105717727303505	-8.144308249430656
1074	2073	-8.105738906621934	-8.144334381803512
1075	2074	-8.10576008594036	-8.144360321412085
1076	2075	-8.10578126525879	-8.144385288879395
1077	2076	-8.105802444577217	-8.144410356482506
1078	2077	-8.105823623895645	-8.144435264219284
1079	2078	-8.105844803214072	-8.14446017902851
1080	2079	-8.105865982532501	-8.14448504951477
1081	2080	-8.10588716185093	-8.144510008698463
1082	2081	-8.105908341169357	-8.144534523576736
1083	2082	-8.105929520487786	-8.144559005724908
1084	2083	-8.105950699806213	-8.1445836522789
1085	2084	-8.105971086621285	-8.144608364499092
1086	2085	-8.105991473436356	-8.1446331241436
1087	2086	-8.106011860251426	-8.14465803169155
1088	2087	-8.106032247066498	-8.144682886154174
1089	2088	-8.10605263388157	-8.144707688683509
1090	2089	-8.10607302069664	-8.144732432825089
1091	2090	-8.106093407511711	-8.144757306662559
1092	2091	-8.106113794326783	-8.144782032894135
1093	2092	-8.106134181141853	-8.144806707787513
1094	2093	-8.106154567956924	-8.144831442373276
1095	2094	-8.106174954771996	-8.144855910197258
1096	2095	-8.106195341587066	-8.144880218902587
1097	2096	-8.106215728402137	-8.144904505337715
1098	2097	-8.106236115217209	-8.1449290106678
1099	2098	-8.10625650203228	-8.144953395014763
1100	2099	-8.10627688884735	-8.144977784000396
1101	2100	-8.106297275662422	-8.145001846508979
1102	2101	-8.106317662477494	-8.145025648000717
1103	2102	-8.106338049292564	-8.145049141646385
1104	2103	-8.106358436107636	-8.14507266369629
1105	2104	-8.106378822922707	-8.145096198588371
1106	2105	-8.106399209737777	-8.145119754125595
1107	2106	-8.106419596552849	-8.145143296959876
1108	2107	-8.10643998336792	-8.145166943042755
1109	2108	-8.10646037018299	-8.145190648192406
1110	2109	-8.106480275154114	-8.14521446017456
1111	2110	-8.106500180125236	-8.145238131920815
1112	2111	-8.10652008509636	-8.145261802728653
1113	2112	-8.106539990067482	-8.145285488123893
1114	2113	-8.106559895038604	-8.145309117088317
1115	2114	-8.106579800009728	-8.14533232260418
1116	2115	-8.10659970498085	-8.145355431028365
1117	2116	-8.106619609951974	-8.145378678956032
1118	2117	-8.106639514923096	-8.145401903772354
1119	2118	-8.106659419894218	-8.145425308398247
1120	2119	-8.106679324865341	-8.145448686656952
1121	2120	-8.106699229836464	-8.145471640946388
1122	2121	-8.106719134807587	-8.14549473982048
1123	2122	-8.106740090966225	-8.145517577504158
1124	2123	-8.106761047124863	-8.14554034418869
1125	2124	-8.1067820032835	-8.145562876795768
1126	2125	-8.106802959442138	-8.145585268474578
1127	2126	-8.106823915600776	-8.145607791050912
1128	2127	-8.106844871759415	-8.145630144655227
1129	2128	-8.106865827918053	-8.145652577017785
1130	2129	-8.106886784076691	-8.145674814985275
1131	2130	-8.106907740235329	-8.145696943627357
1132	2131	-8.106928696393966	-8.145718955356598
1133	2132	-8.106949652552604	-8.145740952689172
1134	2133	-8.106970608711242	-8.145763105409621
1135	2134	-8.106991564869881	-8.145784997296333
1136	2135	-8.107012521028519	-8.14580697027588
1137	2136	-8.107033477187157	-8.145828872307776
1138	2137	-8.107054433345795	-8.145850230304719
1139	2138	-8.1070743612051	-8.14587156564808
1140	2139	-8.107094708800316	-8.145892889334679
1141	2140	-8.10711505639553	-8.145914299202918
1142	2141	-8.107135403990746	-8.14593580875492
1143	2142	-8.10715575158596	-8.145957440155984
1144	2143	-8.107176099181176	-8.145978988656044
1145	2144	-8.10719644677639	-8.14600049827671
1146	2145	-8.107216794371604	-8.14602203659916
1147	2146	-8.10723714196682	-8.146043431584358
1148	2147	-8.107257489562034	-8.14606476974964
1149	2148	-8.10727783715725	-8.146085943829535
1150	2149	-8.107298184752464	-8.146107055836678
1151	2150	-8.10731853234768	-8.146128144520759
1152	2151	-8.107338879942894	-8.146149116005898
1153	2152	-8.107359227538108	-8.146170264306068
1154	2153	-8.107379575133324	-8.14619113941288
1155	2154	-8.107399922728538	-8.146211839501381
1156	2155	-8.107420270323754	-8.146232510087014
1157	2156	-8.107440617918968	-8.146253330773353
1158	2157	-8.107460642814637	-8.14627419799614
1159	2158	-8.107480667710304	-8.146295254395485
1160	2159	-8.107500692605973	-8.146316346042633
1161	2160	-8.10752071750164	-8.146337593569754
1162	2161	-8.107540742397308	-8.146358756380081
1163	2162	-8.107560767292977	-8.146379916077615
1164	2163	-8.107580792188644	-8.146401240043641
1165	2164	-8.107600817084313	-8.146422545332909
1166	2165	-8.10762084197998	-8.14644389468193
1167	2166	-8.107640866875649	-8.146465197882652
1168	2167	-8.107660891771317	-8.146486878314972
1169	2168	-8.107680916666984	-8.146508322907447
1170	2169	-8.107700941562653	-8.14652950930214
1171	2170	-8.10772096645832	-8.146550662554741
1172	2171	-8.107740991353989	-8.146571810314178
1173	2172	-8.107761016249656	-8.146592838517188
1174	2173	-8.107781041145325	-8.146613759939195
1175	2174	-8.107801066040993	-8.146634921790124
1176	2175	-8.107820828318596	-8.14665608025837
1177	2176	-8.107840590596199	-8.146677142298698
1178	2177	-8.107860352873802	-8.146698132912636
1179	2178	-8.107880115151405	-8.146719026309013
1180	2179	-8.10789987742901	-8.146739768273353
1181	2180	-8.107919639706612	-8.146760579802514
1182	2181	-8.107939401984215	-8.146781477963447
1183	2182	-8.107959164261818	-8.146802331698417
1184	2183	-8.10797892653942	-8.146823279206277
1185	2184	-8.107998688817025	-8.146844118166925
1186	2185	-8.108018451094628	-8.146865209630013
1187	2186	-8.10803821337223	-8.146885933325766
1188	2187	-8.108057975649833	-8.146906697167397
1189	2188	-8.108077737927436	-8.14692728919506
1190	2189	-8.10809750020504	-8.146947926529885
1191	2190	-8.108117262482644	-8.146968613577842
1192	2191	-8.108137024760246	-8.146988936606407
1193	2192	-8.10815678703785	-8.147009075087547
1194	2193	-8.108176549315452	-8.147028867865563
1195	2194	-8.108196311593055	-8.147048669981956
1196	2195	-8.10821607387066	-8.147068446066855
1197	2196	-8.108235836148262	-8.147088228617669
1198	2197	-8.108255598425865	-8.147107969740867
1199	2198	-8.108275360703468	-8.147127706080436
1200	2199	-8.10829512298107	-8.147147566740989
1201	2200	-8.108314885258675	-8.147167056401253
1202	2201	-8.108334647536278	-8.14718663495922
1203	2202	-8.108354409813881	-8.147206255787848
1204	2203	-8.108374172091484	-8.14722583558941
1205	2204	-8.108393934369087	-8.14724548836422
1206	2205	-8.108413696646691	-8.14726504739666
1207	2206	-8.108433458924294	-8.14728471568203
1208	2207	-8.108453221201897	-8.147304386301995
1209	2208	-8.1084729834795	-8.14732402931881
1210	2209	-8.108492745757102	-8.147343380030632
1211	2210	-8.108512508034707	-8.14736315131283
1212	2211	-8.10853227031231	-8.1473828050642
1213	2212	-8.108552032589913	-8.147402485596656
1214	2213	-8.108571794867515	-8.14742222637081
1215	2214	-8.108591557145118	-8.147441867957115
1216	2215	-8.108611319422723	-8.14746143582058
1217	2216	-8.108631081700326	-8.147481024191856
1218	2217	-8.108650843977928	-8.147500720366478
1219	2218	-8.108670606255531	-8.147520676001548
1220	2219	-8.108690368533134	-8.147540627635003
1221	2220	-8.108710130810737	-8.147560001639366
1222	2221	-8.108729893088341	-8.147579495944022
1223	2222	-8.108749655365944	-8.147599024271965
1224	2223	-8.108769417643547	-8.147618563052177
1225	2224	-8.10878917992115	-8.14763820942974
1226	2225	-8.108808942198753	-8.147657645625115
1227	2226	-8.108828704476357	-8.147677051447868
1228	2227	-8.10884846675396	-8.147696435969353
1229	2228	-8.108868229031563	-8.14771574434185
1230	2229	-8.108887991309166	-8.147735191073417
1231	2230	-8.108907753586768	-8.147754438792228
1232	2231	-8.108927515864373	-8.147773562045098
1233	2232	-8.108947278141976	-8.147792809557915
1234	2233	-8.108967040419579	-8.147812204665184
1235	2234	-8.10898873078823	-8.147831426232338
1236	2235	-8.109010421156883	-8.14785044191265
1237	2236	-8.109032111525536	-8.147869599133491
1238	2237	-8.109053801894188	-8.147888604605676
1239	2238	-8.109075492262841	-8.147907753603937
1240	2239	-8.109097182631492	-8.147926822951316
1241	2240	-8.109118873000146	-8.147946152079582
1242	2241	-8.109140563368797	-8.1479654058218
1243	2242	-8.10916090810299	-8.147984673930168
1244	2243	-8.109181252837182	-8.148003833479882
1245	2244	-8.109201597571372	-8.148023043732643
1246	2245	-8.109221942305565	-8.148042365908623
1247	2246	-8.109242287039757	-8.148061663273811
1248	2247	-8.109262631773948	-8.148080825919152
1249	2248	-8.10928297650814	-8.148100023537635
1250	2249	-8.109303321242333	-8.148119359332085
1251	2250	-8.109323665976524	-8.148138796383858
1252	2251	-8.109344010710716	-8.148158323523521
1253	2252	-8.109364355444908	-8.148177878090857
1254	2253	-8.1093847001791	-8.148197436480523
1255	2254	-8.109405044913292	-8.148216948910713
1256	2255	-8.109425389647484	-8.148236435362815
1257	2256	-8.109445734381676	-8.14825594662571
1258	2257	-8.109466079115867	-8.148275490538598
1259	2258	-8.10948642385006	-8.14829502467823
1260	2259	-8.109506768584252	-8.148314546526908
1261	2260	-8.109527113318443	-8.148333914956092
1262	2261	-8.109547458052635	-8.148353350665094
1263	2262	-8.109567802786827	-8.148372914158822
1264	2263	-8.10958814752102	-8.148392567946434
1265	2264	-8.10960849225521	-8.148412363160134
1266	2265	-8.109628836989403	-8.148432147112846
1267	2266	-8.109649181723595	-8.148451804768563
1268	2267	-8.109669526457786	-8.148471484213829
1269	2268	-8.109689871191978	-8.148491197836876
1270	2269	-8.109710215926171	-8.14851083347416
1271	2270	-8.109729079723358	-8.148530437999726
1272	2271	-8.10974718093872	-8.148550015893935
1273	2272	-8.109765282154083	-8.14856949931717
1274	2273	-8.109783383369447	-8.148588866285325
1275	2274	-8.109801484584809	-8.148608218307494
1276	2275	-8.109819585800171	-8.148627480264665
1277	2276	-8.109837687015533	-8.14864657314682
1278	2277	-8.109855788230895	-8.148666092061996
1279	2278	-8.10987388944626	-8.148685765655518
1280	2279	-8.109891990661621	-8.148705174219131
1281	2280	-8.109910091876984	-8.148724419017793
1282	2281	-8.109928193092346	-8.148743626737595
1283	2282	-8.109946294307708	-8.1487629559021
1284	2283	-8.109964395523072	-8.148782352643966
1285	2284	-8.109982496738434	-8.148801872688294
1286	2285	-8.110000597953796	-8.148821385705949
1287	2286	-8.110018699169158	-8.148840740715027
1288	2287	-8.110036800384522	-8.148860000560761
1289	2288	-8.110054901599884	-8.148878914531707
1290	2289	-8.110073002815247	-8.14889788590622
1291	2290	-8.110091104030609	-8.14891708854294
1292	2291	-8.110109205245971	-8.148936219242096
1293	2292	-8.110127306461335	-8.14895516942215
1294	2293	-8.110145407676697	-8.14897425069809
1295	2294	-8.11016350889206	-8.148993172122957
1296	2295	-8.110181610107421	-8.149012152118683
1297	2296	-8.110199711322785	-8.149031166248323
1298	2297	-8.110217812538147	-8.14905016968155
1299	2298	-8.11023591375351	-8.14906924805069
1300	2299	-8.110254014968872	-8.149087976802827
1301	2300	-8.110272116184234	-8.14910677550125
1302	2301	-8.110290217399598	-8.149125694225312
1303	2302	-8.11030831861496	-8.149144495040893
1304	2303	-8.110326419830322	-8.149163404151917
1305	2304	-8.110344521045684	-8.149182219810486
1306	2305	-8.110362622261047	-8.149201082649231
1307	2306	-8.11038072347641	-8.149219821044923
1308	2307	-8.110398824691773	-8.149238477832794
1309	2308	-8.110416925907135	-8.149256851848602
1310	2309	-8.110435027122497	-8.149275215679168
1311	2310	-8.110453128337861	-8.149293650478363
1312	2311	-8.110471229553223	-8.149312145503998
1313	2312	-8.110489330768585	-8.149330608779907
1314	2313	-8.110507431983947	-8.14934905657196
1315	2314	-8.11052553319931	-8.149367562923432
1316	2315	-8.110543634414674	-8.149386033145905
1317	2316	-8.110561735630036	-8.149404423923492
1318	2317	-8.110579836845398	-8.14942286107254
1319	2318	-8.11059793806076	-8.149441254940033
1320	2319	-8.110616039276122	-8.149459694446564
1321	2320	-8.110634140491486	-8.149478110263825
1322	2321	-8.110652241706848	-8.149496383991242
1323	2322	-8.11067034292221	-8.149514454116822
1324	2323	-8.110688444137573	-8.149532490306855
1325	2324	-8.110706545352937	-8.149550601520538
1326	2325	-8.110724646568299	-8.149568765262604
1327	2326	-8.110742747783661	-8.149587039737701
1328	2327	-8.110760848999023	-8.149605371669768
1329	2328	-8.110778950214385	-8.149623543964386
1330	2329	-8.11079705142975	-8.149641818603516
1331	2330	-8.110815152645111	-8.149660128524781
1332	2331	-8.110833253860473	-8.149678499660492
1333	2332	-8.110851355075836	-8.149696980018616
1334	2333	-8.1108694562912	-8.149715399562837
1335	2334	-8.110888107180596	-8.149732814764977
1336	2335	-8.110906758069993	-8.149750122888564
1337	2336	-8.110925408959389	-8.149767453545572
1338	2337	-8.110944059848785	-8.149784872396468
1339	2338	-8.110962710738182	-8.149802664381982
1340	2339	-8.110981361627578	-8.149820473190308
1341	2340	-8.111000012516975	-8.149838243546487
1342	2341	-8.111018663406371	-8.149856019258499
1343	2342	-8.11103731429577	-8.149873740237235
1344	2343	-8.111055965185166	-8.149891605319976
1345	2344	-8.111074616074562	-8.149909492192268
1346	2345	-8.111094190001488	-8.149927349553108
1347	2346	-8.111113763928413	-8.149945270560265
1348	2347	-8.111133337855339	-8.149963069195747
1349	2348	-8.111152911782264	-8.149980946206092
1350	2349	-8.11117248570919	-8.149998666718483
1351	2350	-8.111192059636116	-8.150016382126807
1352	2351	-8.111211633563041	-8.150034050305367
1353	2352	-8.111231207489967	-8.150051654969214
1354	2353	-8.111250781416892	-8.15006904401493
1355	2354	-8.11127035534382	-8.150086525048257
1356	2355	-8.111289929270745	-8.150104540429115
1357	2356	-8.11130950319767	-8.150122781945228
1358	2357	-8.111329077124596	-8.150140867272377
1359	2358	-8.111348651051522	-8.150158592871666
1360	2359	-8.111368224978447	-8.150176331013679
1361	2360	-8.111387798905373	-8.15019415587902
1362	2361	-8.111407372832298	-8.150211769165992
1363	2362	-8.111426946759224	-8.150229363564492
1364	2363	-8.11144652068615	-8.150246812851906
1365	2364	-8.111466094613075	-8.150264330758096
1366	2365	-8.11148566854	-8.150281704136848
1367	2366	-8.111505242466926	-8.15029908925724
1368	2367	-8.111524816393851	-8.15031651282978
1369	2368	-8.111544390320779	-8.150333851006508
1370	2369	-8.111563964247704	-8.150350991909981
1371	2370	-8.11158353817463	-8.150368017617225
1372	2371	-8.111602678179741	-8.150385036854745
1373	2372	-8.111621818184853	-8.150401927821159
1374	2373	-8.111639939427375	-8.150418749732017
1375	2374	-8.1116580606699	-8.15043551829815
1376	2375	-8.111676181912422	-8.150452245471001
1377	2376	-8.111694303154945	-8.150468877177238
1378	2377	-8.111712424397469	-8.15048552321148
1379	2378	-8.111730545639992	-8.150502183756828
1380	2379	-8.111748666882516	-8.15051890916729
1381	2380	-8.111766788125038	-8.15053548295498
1382	2381	-8.111784909367561	-8.150551898882867
1383	2382	-8.111799035906792	-8.15056850610447
1384	2383	-8.111813162446023	-8.150585077185632
1385	2384	-8.111827288985252	-8.15060159562397
1386	2385	-8.111841415524482	-8.150618303416252
1387	2386	-8.111855542063713	-8.150634832909585
1388	2387	-8.111869668602944	-8.150651222952844
1389	2388	-8.111883795142173	-8.150667568696022
1390	2389	-8.111897921681404	-8.15068392218113
1391	2390	-8.111912048220635	-8.150700095095635
1392	2391	-8.111926174759866	-8.150716022007943
1393	2392	-8.111940301299095	-8.150732076865197
1394	2393	-8.111954894542695	-8.150747987678526
1395	2394	-8.111969487786293	-8.150764016051292
1396	2395	-8.111984081029892	-8.150779944608688
1397	2396	-8.11199867427349	-8.150795285912514
1398	2397	-8.11201326751709	-8.150810563970566
1399	2398	-8.112027860760689	-8.15082589201641
1400	2399	-8.112042454004287	-8.1508412766037
1401	2400	-8.112057047247887	-8.15085617664814
1402	2401	-8.112071640491486	-8.150870943071366
1403	2402	-8.112086233735084	-8.150885840079308
1404	2403	-8.112100826978683	-8.150900691791534
1405	2404	-8.112115420222283	-8.150915618920326
1406	2405	-8.11213022685051	-8.150930553226472
1407	2406	-8.112145033478736	-8.150945364674568
1408	2407	-8.112159840106964	-8.150960308874131
1409	2408	-8.112174646735191	-8.150975354056358
1410	2409	-8.112189453363419	-8.150990366027832
1411	2410	-8.112204259991646	-8.151005289788246
1412	2411	-8.112219066619874	-8.151020107908248
1413	2412	-8.1122338732481	-8.151034897028923
1414	2413	-8.112248679876327	-8.151049724113465
1415	2414	-8.112263486504554	-8.151064585982322
1416	2415	-8.112278293132782	-8.151079233285905
1417	2416	-8.11229309976101	-8.151093802540778
1418	2417	-8.112307906389237	-8.151108334213257
1419	2418	-8.112322713017464	-8.151122852244377
1420	2419	-8.11233751964569	-8.151137415594102
1421	2420	-8.112352326273918	-8.151151766457557
1422	2421	-8.112367132902145	-8.151166294269562
1423	2422	-8.112381939530373	-8.151180884016991
1424	2423	-8.1123967461586	-8.151195195306776
1425	2424	-8.112411552786828	-8.151209635479928
1426	2425	-8.112426359415055	-8.151224096035003
1427	2426	-8.112441166043281	-8.151238316178322
1428	2427	-8.112455972671508	-8.151252603384018
1429	2428	-8.112470779299736	-8.151266875872611
1430	2429	-8.112485585927963	-8.151281054039002
1431	2430	-8.112497238159179	-8.15129517381668
1432	2431	-8.112508890390396	-8.151309403446197
1433	2432	-8.112520542621613	-8.151323655345916
1434	2433	-8.112532194852829	-8.151337867740631
1435	2434	-8.112543847084046	-8.151352028579712
1436	2435	-8.112555499315262	-8.151366296642303
1437	2436	-8.112567151546479	-8.151380413162231
1438	2437	-8.112578803777694	-8.15139442055893
1439	2438	-8.112590456008911	-8.151408363544466
1440	2439	-8.112602108240127	-8.151422412193298
1441	2440	-8.112613760471344	-8.151436505580902
1442	2441	-8.112627237558366	-8.151450438266755
1443	2442	-8.112640714645385	-8.151464439273834
1444	2443	-8.112654267311097	-8.151478418397902
1445	2444	-8.112667819976807	-8.151492414161682
1446	2445	-8.112681372642516	-8.151506413198472
1447	2446	-8.112694925308228	-8.151520291574478
1448	2447	-8.112708477973937	-8.151534192180632
1449	2448	-8.112722030639649	-8.15154805485344
1450	2449	-8.112735583305358	-8.151562202049256
1451	2450	-8.11274913597107	-8.151576342687607
1452	2451	-8.11276268863678	-8.151590472255707
1453	2452	-8.112776241302491	-8.1516045057621
1454	2453	-8.1127897939682	-8.151618487787246
1455	2454	-8.11280334663391	-8.151632370843888
1456	2455	-8.112816899299622	-8.151646432794571
1457	2456	-8.112830451965332	-8.151660498098375
1458	2457	-8.112844004631043	-8.151674512659072
1459	2458	-8.112857557296753	-8.151688596811294
1460	2459	-8.112871094942093	-8.151702591499328
1461	2460	-8.112884534358978	-8.151716167840958
1462	2461	-8.112897973775864	-8.151729796642304
1463	2462	-8.11291141319275	-8.151743401182175
1464	2463	-8.112924852609634	-8.151757123126984
1465	2464	-8.11293829202652	-8.151770929864883
1466	2465	-8.112951731443404	-8.15178450252533
1467	2466	-8.11296517086029	-8.151798086896896
1468	2467	-8.112978610277176	-8.151811748207091
1469	2468	-8.11299204969406	-8.151825406381606
1470	2469	-8.113005489110947	-8.151839022859573
1471	2470	-8.113018928527833	-8.151852618680953
1472	2471	-8.113032367944717	-8.151866008966447
1473	2472	-8.113045807361603	-8.151879199317932
1474	2473	-8.113059246778489	-8.151892388641357
1475	2474	-8.113072686195373	-8.151905402172089
1476	2475	-8.11308612561226	-8.1519182981987
1477	2476	-8.113099565029144	-8.15193123388672
1478	2477	-8.11311300444603	-8.151944100429535
1479	2478	-8.113128887057304	-8.151957019923211
1480	2479	-8.11314476966858	-8.151970086221695
1481	2480	-8.113160652279854	-8.151983214873313
1482	2481	-8.113176534891128	-8.15199630653763
1483	2482	-8.113192417502404	-8.152009309189797
1484	2483	-8.113208300113678	-8.152022108766555
1485	2484	-8.113224182724952	-8.152034779402731
1486	2485	-8.113240065336228	-8.152047563610077
1487	2486	-8.113255947947502	-8.152060318680764
1488	2487	-8.113271830558777	-8.152073069517137
1489	2488	-8.11328771317005	-8.152085841189384
1490	2489	-8.113303595781327	-8.152098626022338
1491	2490	-8.1133194783926	-8.152111344273568
1492	2491	-8.113335361003875	-8.152124043722152
1493	2492	-8.113351243615151	-8.152136686705589
1494	2493	-8.113367126226425	-8.152149229278566
1495	2494	-8.1133830088377	-8.152161823945045
1496	2495	-8.113398891448975	-8.152174406011582
1497	2496	-8.113414162874221	-8.152187050251007
1498	2497	-8.11342865204811	-8.152199522315978
1499	2498	-8.113443141222	-8.152212206989288
1500	2499	-8.113457630395889	-8.152224893630981
1501	2500	-8.113472119569778	-8.152237626815795
1502	2501	-8.113486608743667	-8.15225027950287
1503	2502	-8.113501097917556	-8.152262689025878
1504	2503	-8.113515587091445	-8.152275067169189
1505	2504	-8.113530076265334	-8.152287358486175
1506	2505	-8.113544565439224	-8.152299565887452
1507	2506	-8.113559054613113	-8.152311791805268
1508	2507	-8.113573543787002	-8.152324086112976
1509	2508	-8.113588032960891	-8.15233647890854
1510	2509	-8.11360252213478	-8.152349163200379
1511	2510	-8.11361701130867	-8.152361693500518
1512	2511	-8.113631500482558	-8.152374303955078
1513	2512	-8.11364598965645	-8.152386783145905
1514	2513	-8.113660478830338	-8.152399415618897
1515	2514	-8.113674968004227	-8.1524117649498
1516	2515	-8.113688845276833	-8.152424131861688
1517	2516	-8.113702722549439	-8.152436570512771
1518	2517	-8.113716599822045	-8.15244901632023
1519	2518	-8.11373047709465	-8.152461596040725
1520	2519	-8.113744354367256	-8.152473737498283
1521	2520	-8.113758231639862	-8.152485887310027
1522	2521	-8.113772108912467	-8.152498110970496
1523	2522	-8.113785986185073	-8.152509965719224
1524	2523	-8.113799863457679	-8.152521825915336
1525	2524	-8.113813740730286	-8.152533589813233
1526	2525	-8.113827618002892	-8.152545391659736
1527	2526	-8.113841495275498	-8.152557154275895
1528	2527	-8.113855372548104	-8.152568822375297
1529	2528	-8.11386924982071	-8.152580357135772
1530	2529	-8.113883127093315	-8.152591861859321
1531	2530	-8.11389700436592	-8.152603476766586
1532	2531	-8.113910881638526	-8.152614960570334
1533	2532	-8.113924758911132	-8.152626494705201
1534	2533	-8.11393863618374	-8.152638250573158
1535	2534	-8.113952513456345	-8.152649847940445
1536	2535	-8.113966390728951	-8.152661645155906
1537	2536	-8.113980268001557	-8.152673627365113
1538	2537	-8.113994145274162	-8.152685461945534
1539	2538	-8.114008022546768	-8.152697103487014
1540	2539	-8.114021899819374	-8.152708725213051
1541	2540	-8.11403577709198	-8.152720050491334
1542	2541	-8.114049654364585	-8.152731400345802
1543	2542	-8.114063531637191	-8.152742732015609
1544	2543	-8.114077408909798	-8.152754083655358
1545	2544	-8.114091286182404	-8.152765553146363
1546	2545	-8.11410516345501	-8.152777115677834
1547	2546	-8.114119040727616	-8.152788635417938
1548	2547	-8.114132918000221	-8.152800162184716
1549	2548	-8.114146795272827	-8.152811740530014
1550	2549	-8.114160672545433	-8.152823306126594
1551	2550	-8.114174549818038	-8.152834893014909
1552	2551	-8.114188427090644	-8.15284629972744
1553	2552	-8.11420230436325	-8.152857434070587
1554	2553	-8.114216181635857	-8.152868345643043
1555	2554	-8.114230058908463	-8.152879281534195
1556	2555	-8.114245069265365	-8.152890229877473
1557	2556	-8.11426007962227	-8.152901328962326
1558	2557	-8.114275089979172	-8.152912588836669
1559	2558	-8.114290100336074	-8.152923848985672
1560	2559	-8.114305110692978	-8.152935134815216
1561	2560	-8.11432012104988	-8.152946408926011
1562	2561	-8.114335131406785	-8.152957654621124
1563	2562	-8.114350141763687	-8.15296877946663
1564	2563	-8.114365152120591	-8.152979974624634
1565	2564	-8.114380162477493	-8.15299129086113
1566	2565	-8.114395172834396	-8.153002517604827
1567	2566	-8.1144101831913	-8.1530134798069
1568	2567	-8.114425193548202	-8.153024704250335
1569	2568	-8.114440203905106	-8.15303600230217
1570	2569	-8.114455214262009	-8.153047203113555
1571	2570	-8.11447022461891	-8.153058540002823
1572	2571	-8.114485234975815	-8.153069835510253
1573	2572	-8.114500245332717	-8.15308101484871
1574	2573	-8.114515255689621	-8.153092056171417
1575	2574	-8.114530266046524	-8.153103427541733
1576	2575	-8.114545276403428	-8.15311470741272
1577	2576	-8.11456028676033	-8.153126223970412
1578	2577	-8.114575297117232	-8.153137541309356
1579	2578	-8.114590307474137	-8.15314867467308
1580	2579	-8.114605989456177	-8.153159603868485
1581	2580	-8.114621671438217	-8.153170439771651
1582	2581	-8.114637353420257	-8.153181134241105
1583	2582	-8.114653035402299	-8.153191791769029
1584	2583	-8.114668717384339	-8.153202585664749
1585	2584	-8.114684399366379	-8.153213298799514
1586	2585	-8.114700081348419	-8.153223916193008
1587	2586	-8.114715763330459	-8.153234552515029
1588	2587	-8.1147314453125	-8.153245123636246
1589	2588	-8.11474712729454	-8.15325576710701
1590	2589	-8.11476280927658	-8.153266430891037
1591	2590	-8.11477849125862	-8.153277046884536
1592	2591	-8.11479417324066	-8.153287626371384
1593	2592	-8.11480896806717	-8.153298170425415
1594	2593	-8.114823762893677	-8.153308580234528
1595	2594	-8.114838557720184	-8.15331900696373
1596	2595	-8.114853352546692	-8.15332941681862
1597	2596	-8.1148681473732	-8.153339780302048
1598	2597	-8.114882942199706	-8.153350165912627
1599	2598	-8.114897737026215	-8.153360599451066
1600	2599	-8.114912531852722	-8.153371014827728
1601	2600	-8.11492732667923	-8.153381523656844
1602	2601	-8.114942121505738	-8.153392046161652
1603	2602	-8.114956916332245	-8.153402628610612
1604	2603	-8.114971711158752	-8.153413170166017
1605	2604	-8.11498650598526	-8.153423686470033
1606	2605	-8.115001300811768	-8.153434099433898
1607	2606	-8.115016095638275	-8.153444449913025
1608	2607	-8.115030890464782	-8.15345484972763
1609	2608	-8.11504568529129	-8.15346529763031
1610	2609	-8.115060480117798	-8.153475693965913
1611	2610	-8.115075274944305	-8.153486029266357
1612	2611	-8.115090069770813	-8.15349648121643
1613	2612	-8.11510486459732	-8.153506819320679
1614	2613	-8.115119659423828	-8.153517284706115
1615	2614	-8.115134454250336	-8.153527785202026
1616	2615	-8.115149249076843	-8.153538303115845
1617	2616	-8.11516404390335	-8.153548770515442
1618	2617	-8.11517883872986	-8.153559374458313
1619	2618	-8.115193633556366	-8.15356995738983
1620	2619	-8.115208428382873	-8.153580610565186
1621	2620	-8.115223223209382	-8.153591285507202
1622	2621	-8.115238018035889	-8.153601817764283
1623	2622	-8.115252812862396	-8.153612430793762
1624	2623	-8.115267607688903	-8.153622787143707
1625	2624	-8.115282402515412	-8.153632948387147
1626	2625	-8.115297197341919	-8.153643189395904
1627	2626	-8.115311992168426	-8.153653393951416
1628	2627	-8.115326786994935	-8.153663540828704
1629	2628	-8.115341581821442	-8.153673851013183
1630	2629	-8.115356376647949	-8.153684051643372
1631	2630	-8.115371171474457	-8.153694117576599
1632	2631	-8.115385966300964	-8.153704269912721
1633	2632	-8.115400761127471	-8.153714389251709
1634	2633	-8.11541555595398	-8.153724559654236
1635	2634	-8.115430350780487	-8.153734622070314
1636	2635	-8.115445145606994	-8.153744521648408
1637	2636	-8.115459940433503	-8.153754376085281
1638	2637	-8.11547473526001	-8.1537645839386
1639	2638	-8.115489530086517	-8.153774702070237
1640	2639	-8.115504324913024	-8.153784928302764
1641	2640	-8.115519119739533	-8.153795505479813
1642	2641	-8.11553391456604	-8.153806128833772
1643	2642	-8.115548709392547	-8.15381648352623
1644	2643	-8.115563504219056	-8.153826834596634
1645	2644	-8.115578299045563	-8.153837156118392
1646	2645	-8.11559309387207	-8.1538474190979
1647	2646	-8.115607888698579	-8.15385791794014
1648	2647	-8.115622683525086	-8.153868287693024
1649	2648	-8.115637478351593	-8.15387862064171
1650	2649	-8.115652273178101	-8.15388864478302
1651	2650	-8.115667068004608	-8.153898668657302
1652	2651	-8.115681641101837	-8.15390869367981
1653	2652	-8.115696214199065	-8.153918651817323
1654	2653	-8.115710787296296	-8.153928700614928
1655	2654	-8.115725360393524	-8.15393860015869
1656	2655	-8.115739933490753	-8.153948518722535
1657	2656	-8.115754506587983	-8.15395830066681
1658	2657	-8.115769079685212	-8.153968050361632
1659	2658	-8.11578365278244	-8.15397792225647
1660	2659	-8.115798225879669	-8.153987759841918
1661	2660	-8.115812798976899	-8.153997606124879
1662	2661	-8.115827372074127	-8.154007455520631
1663	2662	-8.115841945171356	-8.154017607589722
1664	2663	-8.115856518268584	-8.154027908454896
1665	2664	-8.115871091365815	-8.154038178810119
1666	2665	-8.115885664463043	-8.154048359912872
1667	2666	-8.115900088310243	-8.15405862631607
1668	2667	-8.11591451215744	-8.154068858882905
1669	2668	-8.11592893600464	-8.15407896957016
1670	2669	-8.115943359851837	-8.154088937274933
1671	2670	-8.115957783699036	-8.154098716602325
1672	2671	-8.115972207546234	-8.15410856837082
1673	2672	-8.115986631393433	-8.154118416469574
1674	2673	-8.11600105524063	-8.154128421810151
1675	2674	-8.11601547908783	-8.154138474552154
1676	2675	-8.116029902935027	-8.154148491313935
1677	2676	-8.116044326782227	-8.154158493598938
1678	2677	-8.116058750629424	-8.154168563072204
1679	2678	-8.116073174476623	-8.15417845678711
1680	2679	-8.116087598323823	-8.154188058151245
1681	2680	-8.11610202217102	-8.154197566680908
1682	2681	-8.11611644601822	-8.154207039619445
1683	2682	-8.116130869865417	-8.15421656420517
1684	2683	-8.116145293712616	-8.15422598924446
1685	2684	-8.116159717559814	-8.154235329803466
1686	2685	-8.116174141407013	-8.154244444318772
1687	2686	-8.11618856525421	-8.15425358510971
1688	2687	-8.11620298910141	-8.154262540391922
1689	2688	-8.116217412948608	-8.154271487640381
1690	2689	-8.116231836795807	-8.154280364820481
1691	2690	-8.116246260643006	-8.154289280910492
1692	2691	-8.116260684490204	-8.154298519037246
1693	2692	-8.116275103092194	-8.154307755992889
1694	2693	-8.116289521694183	-8.154316951463699
1695	2694	-8.116303940296174	-8.154326106325149
1696	2695	-8.116318358898162	-8.154335272577285
1697	2696	-8.116332777500153	-8.154344494791031
1698	2697	-8.116347196102142	-8.154354003023148
1699	2698	-8.116361614704132	-8.154363530778884
1700	2699	-8.116376033306121	-8.154373030239105
1701	2700	-8.116390451908112	-8.154382452337265
1702	2701	-8.1164048705101	-8.154391945869447
1703	2702	-8.116419289112091	-8.154401359804154
1704	2703	-8.116433321833611	-8.15441068820858
1705	2704	-8.11644735455513	-8.154419992401124
1706	2705	-8.11646138727665	-8.154429207089425
1707	2706	-8.116475419998169	-8.15443843602562
1708	2707	-8.116489452719689	-8.154447706892967
1709	2708	-8.116503485441207	-8.154457007921218
1710	2709	-8.116517518162727	-8.154466310963631
1711	2710	-8.116531550884247	-8.154475597566606
1712	2711	-8.116545583605767	-8.154484853756903
1713	2712	-8.116558901786805	-8.154494253095628
1714	2713	-8.116572219967843	-8.15450372363949
1715	2714	-8.11658553814888	-8.154513191452025
1716	2715	-8.116598856329919	-8.154522720341683
1717	2716	-8.116612174510955	-8.154532169294358
1718	2717	-8.116625492691993	-8.154541540106774
1719	2718	-8.116638810873031	-8.154550835760116
1720	2719	-8.116652129054069	-8.154560123639108
1721	2720	-8.116665447235107	-8.154569233249665
1722	2721	-8.116678765416145	-8.154578423106193
1723	2722	-8.116692083597183	-8.15458751056099
1724	2723	-8.116705401778221	-8.154596600270272
1725	2724	-8.116718719959259	-8.15460560818863
1726	2725	-8.116732038140297	-8.154614438860893
1727	2726	-8.116744942426681	-8.154623158029557
1728	2727	-8.116757846713066	-8.154631871193887
1729	2728	-8.11677075099945	-8.154640447410584
1730	2729	-8.116783655285836	-8.15464911864376
1731	2730	-8.11679655957222	-8.154657944669724
1732	2731	-8.116809463858605	-8.154666696074486
1733	2732	-8.11682236814499	-8.154675474555969
1734	2733	-8.116835272431373	-8.15468425092602
1735	2734	-8.116848176717758	-8.15469311015129
1736	2735	-8.116861081004142	-8.1547018596735
1737	2736	-8.116873985290527	-8.15471063185501
1738	2737	-8.116886889576913	-8.154719284911156
1739	2738	-8.116899793863297	-8.154728138422012
1740	2739	-8.116912698149681	-8.154737115071297
1741	2740	-8.116925602436066	-8.15474585300827
1742	2741	-8.11693850672245	-8.154754547709464
1743	2742	-8.116951411008834	-8.15476310013771
1744	2743	-8.116964315295219	-8.154771873139383
1745	2744	-8.116977219581605	-8.154780834739686
1746	2745	-8.11699012386799	-8.15478971316433
1747	2746	-8.117003028154373	-8.154798693252564
1748	2747	-8.117015932440758	-8.154807537030221
1749	2748	-8.117028836727142	-8.154816171037675
1750	2749	-8.117041741013526	-8.154824874831199
1751	2750	-8.11705464529991	-8.15483351733017
1752	2751	-8.11706772315502	-8.15484233333683
1753	2752	-8.117080801010133	-8.154851249977112
1754	2753	-8.117093878865242	-8.154860199061392
1755	2754	-8.117106956720352	-8.154868991819383
1756	2755	-8.117120034575462	-8.154877908776283
1757	2756	-8.117133112430572	-8.154886881267547
1758	2757	-8.117146190285682	-8.154895691824914
1759	2758	-8.117159268140792	-8.15490451043892
1760	2759	-8.117172345995902	-8.154913529393196
1761	2760	-8.117185423851014	-8.154922369831086
1762	2761	-8.117198501706124	-8.15493137263775
1763	2762	-8.117210722446442	-8.154940223957063
1764	2763	-8.11722294318676	-8.154948899762154
1765	2764	-8.117235163927079	-8.154957608915328
1766	2765	-8.117247384667397	-8.154966343420982
1767	2766	-8.117259605407714	-8.154975253295898
1768	2767	-8.117271826148032	-8.154984269875527
1769	2768	-8.11728404688835	-8.154993246240617
1770	2769	-8.117296267628669	-8.155002191966057
1771	2770	-8.117308488368987	-8.155011435855865
1772	2771	-8.117320709109306	-8.155020690800667
1773	2772	-8.117332929849624	-8.155029982740402
1774	2773	-8.117345150589943	-8.155039258753778
1775	2774	-8.117357371330261	-8.155048649993898
1776	2775	-8.11736959207058	-8.155058152665138
1777	2776	-8.117381812810898	-8.155067581624985
1778	2777	-8.117394033551216	-8.155076858103753
1779	2778	-8.117406254291534	-8.155086066020965
1780	2779	-8.117418475031853	-8.15509534274006
1781	2780	-8.117430695772171	-8.155104496664048
1782	2781	-8.117442799925804	-8.155113646840096
1783	2782	-8.117454904079437	-8.155122776325227
1784	2783	-8.11746700823307	-8.155131762518883
1785	2784	-8.117479112386704	-8.155141042625427
1786	2785	-8.117491216540337	-8.155150309273719
1787	2786	-8.11750332069397	-8.155159383106232
1788	2787	-8.117515424847603	-8.155168552001
1789	2788	-8.117527529001237	-8.155177962068558
1790	2789	-8.11753963315487	-8.155187492711068
1791	2790	-8.117551737308503	-8.15519712905121
1792	2791	-8.117563841462136	-8.15520672419262
1793	2792	-8.11757594561577	-8.155216316347122
1794	2793	-8.117588049769402	-8.15522547886753
1795	2794	-8.117600153923034	-8.155234551116944
1796	2795	-8.117612258076667	-8.155243514735222
1797	2796	-8.1176243622303	-8.155252545064926
1798	2797	-8.117636466383933	-8.155261958168984
1799	2798	-8.117648570537566	-8.155271505735397
1800	2799	-8.117660603880882	-8.155281076218605
1801	2800	-8.117672637224198	-8.155290580841065
1802	2801	-8.117685004591943	-8.155300089085578
1803	2802	-8.117697371959686	-8.155309744012833
1804	2803	-8.117709739327431	-8.155319644713401
1805	2804	-8.117722106695176	-8.155329451251983
1806	2805	-8.11773447406292	-8.155339249287605
1807	2806	-8.117746841430664	-8.155349067762375
1808	2807	-8.11775920879841	-8.155358794638634
1809	2808	-8.11777210533619	-8.155368602370261
1810	2809	-8.11778500187397	-8.15537841715145
1811	2810	-8.117797898411752	-8.155388097189903
1812	2811	-8.117810794949532	-8.155397776953698
1813	2812	-8.117823691487313	-8.155407555754662
1814	2813	-8.117836588025092	-8.155417285162926
1815	2814	-8.117849484562873	-8.15542689449978
1816	2815	-8.117862381100654	-8.155436505126
1817	2816	-8.117875277638435	-8.155446156630516
1818	2817	-8.117886272788049	-8.155455904229164
1819	2818	-8.1178974442482	-8.155465882120131
1820	2819	-8.117908615708352	-8.155475746394158
1821	2820	-8.117919787168503	-8.155485578109742
1822	2821	-8.117930958628655	-8.155495312905312
1823	2822	-8.117942130088807	-8.155505026334763
1824	2823	-8.117953301548958	-8.155514637324334
1825	2824	-8.11796447300911	-8.155524201507568
1826	2825	-8.117975644469261	-8.155533702633857
1827	2826	-8.117986815929413	-8.155543367799758
1828	2827	-8.117997987389565	-8.155553149970055
1829	2828	-8.118009158849716	-8.155562865512847
1830	2829	-8.118020330309868	-8.155572548737526
1831	2830	-8.11803150177002	-8.155582391378402
1832	2831	-8.118042673230171	-8.15559199491787
1833	2832	-8.118053844690323	-8.155601660003661
1834	2833	-8.118065016150474	-8.155611271050454
1835	2834	-8.118076187610626	-8.155620727235794
1836	2835	-8.118087359070778	-8.155630120799065
1837	2836	-8.118095517516137	-8.155639490258217
1838	2837	-8.118103675961494	-8.155648838145256
1839	2838	-8.118111834406852	-8.155658196686746
1840	2839	-8.118119992852211	-8.155667313426019
1841	2840	-8.118128151297569	-8.155676217968942
1842	2841	-8.118136309742928	-8.155685180464744
1843	2842	-8.118144468188286	-8.155694125588418
1844	2843	-8.118152626633645	-8.155703314356805
1845	2844	-8.118160785079002	-8.15571277600956
1846	2845	-8.11816894352436	-8.15572220704937
1847	2846	-8.118177101969719	-8.15573162032795
1848	2847	-8.118185260415077	-8.155741023650169
1849	2848	-8.118193418860436	-8.155750414404869
1850	2849	-8.118201577305793	-8.155759718848229
1851	2850	-8.118209735751153	-8.155768763327599
1852	2851	-8.11821789419651	-8.155777762396813
1853	2852	-8.11822605264187	-8.155786615805626
1854	2853	-8.118234211087227	-8.155795401640892
1855	2854	-8.118242369532584	-8.155804226634027
1856	2855	-8.118250527977944	-8.155813055109977
1857	2856	-8.118258686423301	-8.155821866213799
1858	2857	-8.11826684486866	-8.155830527079583
1859	2858	-8.118275003314018	-8.155839307593347
1860	2859	-8.118283161759377	-8.155848233202935
1861	2860	-8.118291320204735	-8.155856987113
1862	2861	-8.118299478650092	-8.15586568828106
1863	2862	-8.118307637095452	-8.15587431107998
1864	2863	-8.11831579554081	-8.155883201830864
1865	2864	-8.118323953986168	-8.155891818427087
1866	2865	-8.118332112431526	-8.155900466025352
1867	2866	-8.118340270876885	-8.15590903489399
1868	2867	-8.118348429322243	-8.155917590037346
1869	2868	-8.1183565877676	-8.155926102871895
1870	2869	-8.11836474621296	-8.155934654929162
1871	2870	-8.118372904658317	-8.155943171402932
1872	2871	-8.118381063103676	-8.155951736067772
1873	2872	-8.118389221549034	-8.155960352025032
1874	2873	-8.118397379994393	-8.155969097529411
1875	2874	-8.11840553843975	-8.155977649188042
1876	2875	-8.118413696885108	-8.155986386561393
1877	2876	-8.118421855330467	-8.155995016337394
1878	2877	-8.118430013775825	-8.156003685595513
1879	2878	-8.118438172221184	-8.15601236606884
1880	2879	-8.118446330666542	-8.156021137522698
1881	2880	-8.118454489111901	-8.156029867205621
1882	2881	-8.118462647557259	-8.156038600859642
1883	2882	-8.118470806002616	-8.156047284502982
1884	2883	-8.118478964447975	-8.156055902960777
1885	2884	-8.118487122893333	-8.156064660927774
1886	2885	-8.118495281338692	-8.156073400515556
1887	2886	-8.11850343978405	-8.156082142838478
1888	2887	-8.118511598229409	-8.156090667563438
1889	2888	-8.118519756674766	-8.156099249783516
1890	2889	-8.118527915120124	-8.156107783228874
1891	2890	-8.118536073565483	-8.15611650836277
1892	2891	-8.11854423201084	-8.156125164732934
1893	2892	-8.1185523904562	-8.156133891049386
1894	2893	-8.118560548901558	-8.156142630469322
1895	2894	-8.118568707346917	-8.156151360840799
1896	2895	-8.118576865792274	-8.156160201807976
1897	2896	-8.118585392594337	-8.156169086165427
1898	2897	-8.1185939193964	-8.156177960909844
1899	2898	-8.118602446198464	-8.156186818488122
1900	2899	-8.118610973000527	-8.156195613009453
1901	2900	-8.118619035720824	-8.156204417356491
1902	2901	-8.118627098441124	-8.156213155556678
1903	2902	-8.118635161161423	-8.156222003620147
1904	2903	-8.11864322388172	-8.156230766196252
1905	2904	-8.11865128660202	-8.156239516801834
1906	2905	-8.11865934932232	-8.156248315472602
1907	2906	-8.118667412042617	-8.156257054279328
1908	2907	-8.118675474762917	-8.156265736117364
1909	2908	-8.118683537483216	-8.156274554700852
1910	2909	-8.118691600203514	-8.156283675423623
1911	2910	-8.118699662923813	-8.156292734027863
1912	2911	-8.118707725644112	-8.15630186117077
1913	2912	-8.11871578836441	-8.156311067644118
1914	2913	-8.11872543311119	-8.156320283374786
1915	2914	-8.118735077857972	-8.156329323484421
1916	2915	-8.118744722604752	-8.156338408397675
1917	2916	-8.118754367351531	-8.15634751647377
1918	2917	-8.118764012098312	-8.156356527378083
1919	2918	-8.118773656845093	-8.156365498739243
1920	2919	-8.118783301591874	-8.15637434867859
1921	2920	-8.118792946338653	-8.15638307872963
1922	2921	-8.118802591085434	-8.156391811573029
1923	2922	-8.118812235832214	-8.1564006040802
1924	2923	-8.118821880578995	-8.156409411533355
1925	2924	-8.118831525325776	-8.156418340820313
1926	2925	-8.118841170072555	-8.156427348516464
1927	2926	-8.118850814819336	-8.156436198604585
1928	2927	-8.118860459566116	-8.156444864797592
1929	2928	-8.118870104312897	-8.156453321289062
1930	2929	-8.118879749059676	-8.156461603155137
1931	2930	-8.118889393806457	-8.156470050342561
1932	2931	-8.118899038553238	-8.156478567728044
1933	2932	-8.118908683300019	-8.156487118507386
1934	2933	-8.1189183280468	-8.156495660766602
1935	2934	-8.118927972793578	-8.156503903442383
1936	2935	-8.11893761754036	-8.156512012691499
1937	2936	-8.11894726228714	-8.156520034015655
1938	2937	-8.11895690703392	-8.156527939571381
1939	2938	-8.118966551780701	-8.156536175907135
1940	2939	-8.11897619652748	-8.156544428173065
1941	2940	-8.118985841274261	-8.156552574211121
1942	2941	-8.118995486021042	-8.156560822483064
1943	2942	-8.119005130767823	-8.156568988220215
1944	2943	-8.119014456629753	-8.15657716762638
1945	2944	-8.119023782491684	-8.156584995378495
1946	2945	-8.119033108353614	-8.15659287588787
1947	2946	-8.119042434215546	-8.156600785701752
1948	2947	-8.119051760077477	-8.15660885571003
1949	2948	-8.119061085939407	-8.156616854341507
1950	2949	-8.119070411801339	-8.156624850584985
1951	2950	-8.119079737663268	-8.156632821971893
1952	2951	-8.1190890635252	-8.156640879532814
1953	2952	-8.119098389387132	-8.15664897649002
1954	2953	-8.119107715249061	-8.156657003483772
1955	2954	-8.119117041110993	-8.156664898870469
1956	2955	-8.119126366972923	-8.15667295019436
1957	2956	-8.119135692834854	-8.15668091078949
1958	2957	-8.119145018696784	-8.156688950577736
1959	2958	-8.119154344558716	-8.156697065462113
1960	2959	-8.119163670420647	-8.156705328066828
1961	2960	-8.119172996282577	-8.156713451488496
1962	2961	-8.119182322144509	-8.156721533390998
1963	2962	-8.119191648006439	-8.156729643468857
1964	2963	-8.11920097386837	-8.156737804030419
1965	2964	-8.119210299730302	-8.15674604399109
1966	2965	-8.119219625592232	-8.156754171948434
1967	2966	-8.119228951454163	-8.156762250268937
1968	2967	-8.119238277316093	-8.156770308287621
1969	2968	-8.119247603178025	-8.156778328414918
1970	2969	-8.119256929039954	-8.156786307164193
1971	2970	-8.119266254901886	-8.156794264518737
1972	2971	-8.119275580763818	-8.15680227175808
1973	2972	-8.119285632610321	-8.156810149536133
1974	2973	-8.119295684456825	-8.156817911631585
1975	2974	-8.11930573630333	-8.156825705953597
1976	2975	-8.119315788149834	-8.156833483201028
1977	2976	-8.119325839996337	-8.156841265232087
1978	2977	-8.119335891842843	-8.156848963801384
1979	2978	-8.119345943689346	-8.156856563310622
1980	2979	-8.11935599553585	-8.156864147065162
1981	2980	-8.119366047382355	-8.156871710906984
1982	2981	-8.119376099228859	-8.156879300475122
1983	2982	-8.119386151075362	-8.15688697023201
1984	2983	-8.119396202921868	-8.156894573269843
1985	2984	-8.119406254768371	-8.156902222747803
1986	2985	-8.119416306614875	-8.156909892077445
1987	2986	-8.11942635846138	-8.156917854558946
1988	2987	-8.119438290119172	-8.156925828538895
1989	2988	-8.119450221776962	-8.156933834722519
1990	2989	-8.119462153434753	-8.15694174554634
1991	2990	-8.119474085092545	-8.156949235502244
1992	2991	-8.119486016750336	-8.156956669364929
1993	2992	-8.119497948408126	-8.156964052484513
1994	2993	-8.119509880065918	-8.156971522411347
1995	2994	-8.11952181172371	-8.156979001974106
1996	2995	-8.119533743381501	-8.15698639376068
1997	2996	-8.11954567503929	-8.156993629175187
1998	2997	-8.119557606697082	-8.157000920711518
[truncated: 384,130 more rows]
