# Supplementary material for: Transferable neural wavefunctions for solids
Source: Nat Comput Sci. 2025 Oct 22;5(12):1147–57. doi: 10.1038/s43588-025-00872-z (PMC12727494; doi:10.1038/s43588-025-00872-z)
Supplement: Supplementary file 3 — Data points over optimization steps per twist for graphene; data points over optimization steps per twist for LiH. [file 43588_2025_872_MOESM3_ESM.zip › fig_3a_optcurve_graphene.csv]

total steps	E_3tw	E_19tw	E_deepsolid
3999	-75.86542941771611	-75.94676359532937
4000	-75.88446855693394	-75.96424230926566
4001	-75.89934967019822	-75.9814612409936
4002	-75.91422878138223	-75.99711304942765
4003	-75.92910789256625	-76.01198194242848
4004	-75.94398700375027	-76.02528321690029
4005	-75.95886611493428	-76.03701938402652
4006	-75.97374522611831	-76.04797300574513
4007	-75.9886243373023	-76.05735895330376
4008	-76.00350340270997	-76.06596245384216
4009	-76.01838246811761	-76.07299807565742
4010	-76.03326153352525	-76.07924935224321
4011	-76.04605638334485	-76.0853697283003
4012	-76.04629933420816	-76.09070572400091
4013	-76.04654228507147	-76.09447201866574
4014	-76.04678231133354	-76.09745430530442
4015	-76.0470223375956	-76.09965214133261
4016	-76.04726236385768	-76.10106666329172
4017	-76.04750239011976	-76.10169510171147
4018	-76.04774241638184	-76.1019312186241
4019	-76.0479824426439	-76.10216482546593
4020	-76.04821502176921	-76.10239799666405
4021	-76.0484476008945	-76.10262832559478
4022	-76.0486801800198	-76.10285658068128
4023	-76.0489127591451	-76.10307958563169
4024	-76.04914430618287	-76.10329532233872
4025	-76.04937585322061	-76.10350707983969
4026	-76.04960740025838	-76.10371125833193
4027	-76.04983894729612	-76.10391281763711
4028	-76.0500704943339	-76.1041073779265
4029	-76.05030579164294	-76.10429849039184
4030	-76.05053343772887	-76.10448929822445
4031	-76.05069282997978	-76.10467526004048
4032	-76.0508522222307	-76.1048534970151
4033	-76.0510116144816	-76.1050283850034
4034	-76.05117100673252	-76.10520054357582
4035	-76.05133039898342	-76.10536930698817
4036	-76.0514949830373	-76.10553478817144
4037	-76.05165956709119	-76.10569834082655
4038	-76.05182415114508	-76.10585655258761
4039	-76.05197731738619	-76.10601391753885
4040	-76.05213048362732	-76.10616644561291
4041	-76.05228364986843	-76.1063169727193
4042	-76.05243390040927	-76.10646363116633
4043	-76.05258415095011	-76.1066077684164
4044	-76.05273440149097	-76.10675034164058
4045	-76.05288465203179	-76.10688868976963
4046	-76.05303490257262	-76.10702568868795
4047	-76.05318515311347	-76.10716097385352
4048	-76.05333427450391	-76.10729505270056
4049	-76.05348017289903	-76.10742883251771
4050	-76.05361704826355	-76.1075620512565
4051	-76.05375392362805	-76.10769384854369
4052	-76.05389079899258	-76.10782471750842
4053	-76.05402914683025	-76.10795462969938
4054	-76.0541674946679	-76.10808409326604
4055	-76.05430584250556	-76.10821347569095
4056	-76.05444419034322	-76.10834289773304
4057	-76.05458253818088	-76.1084705416494
4058	-76.05471469095018	-76.10859774850474
4059	-76.05484684371949	-76.10872280879813
4060	-76.05497899648877	-76.10884725826315
4061	-76.05511114925808	-76.10896973282759
4062	-76.05524330202739	-76.10909021182854
4063	-76.05537545479669	-76.10921004090044
4064	-76.05550760756597	-76.10932857369052
4065	-76.05563976033528	-76.10944638645647
4066	-76.05577191310459	-76.10956166356138
4067	-76.05590406587388	-76.1096762780216
4068	-76.05603287484911	-76.10979052041635
4069	-76.05613898764716	-76.10990374452538
4070	-76.05624510044521	-76.11001595265336
4071	-76.05635121324327	-76.11012733982668
4072	-76.05645732604133	-76.11023825946118
4073	-76.05656343883938	-76.11034887089994
4074	-76.05666955163744	-76.11045891140567
4075	-76.05677566443549	-76.11056861812537
4076	-76.05688177723354	-76.11067707219388
4077	-76.05698133468628	-76.11078534336885
4078	-76.05708089213901	-76.11089319174818
4079	-76.05718205006917	-76.11100057955582
4080	-76.05728320799933	-76.11110679895347
4081	-76.0573843659295	-76.1112106723123
4082	-76.05748552385965	-76.1113142017126
4083	-76.0575866817898	-76.11141736299462
4084	-76.05768783971997	-76.11152011952134
4085	-76.05778899765015	-76.11162252040704
4086	-76.0578901555803	-76.11172471490171
4087	-76.05798673333062	-76.11182662313513
4088	-76.05807803026836	-76.1119285163482
4089	-76.05816932720607	-76.11202917296355
4090	-76.05826062414381	-76.11212919093501
4091	-76.05835192108152	-76.1122288817962
4092	-76.05844438616435	-76.11232829368113
4093	-76.05853685124714	-76.11242773290475
4094	-76.05862931632996	-76.11252741150061
4095	-76.05872178141276	-76.11262738366919
4096	-76.05881428421868	-76.11272730232609
4097	-76.0589067870246	-76.11282631848918
4098	-76.05899928983052	-76.11292619852225
4099	-76.05909179263644	-76.11302495957744
4100	-76.05918429544236	-76.11312400419182
4101	-76.05927679824829	-76.11322157140572
4102	-76.05936930105422	-76.11331779314412
4103	-76.05946180386013	-76.11341224001512
4104	-76.05955430666604	-76.11350611356893
4105	-76.05964680947197	-76.11359934053155
4106	-76.0597389816708	-76.11369239710437
4107	-76.05983601633707	-76.11378532238801
4108	-76.05993305100334	-76.11387930863434
4109	-76.06003008566961	-76.11397337355878
4110	-76.06012712033589	-76.11406653877098
4111	-76.06022415500217	-76.11415883375538
4112	-76.06032118966844	-76.11425089079803
4113	-76.06041822433471	-76.11434278062978
4114	-76.06051525900098	-76.11443460227383
4115	-76.06061405478582	-76.11452635803487
4116	-76.06071285057067	-76.11461773033936
4117	-76.06081164635552	-76.1147090791199
4118	-76.06091044214035	-76.11480066123274
4119	-76.06100923792522	-76.11489105141162
4120	-76.06111047384474	-76.11498194981945
4121	-76.06121170976427	-76.11507254742251
4122	-76.0613129456838	-76.11516252330938
4123	-76.06141418160333	-76.11525157794686
4124	-76.06151541752284	-76.11534084143904
4125	-76.0616133802202	-76.11542950887149
4126	-76.06170609898037	-76.1155178485579
4127	-76.06179881774054	-76.11560482178793
4128	-76.06189153650072	-76.11569106092718
4129	-76.0619842552609	-76.11577769735123
4130	-76.06207697402105	-76.11586478335327
4131	-76.06216969278123	-76.11595164961284
4132	-76.0622624115414	-76.11603885907597
4133	-76.06235513030158	-76.11612681621973
4134	-76.06244361898634	-76.11621443475616
4135	-76.0625321076711	-76.1163017408053
4136	-76.06262059635586	-76.1163888112174
4137	-76.06270908504062	-76.11647624609205
4138	-76.06279757372538	-76.11656287765503
4139	-76.06288549338447	-76.11664946491189
4140	-76.06297341304355	-76.11673709771368
4141	-76.06306133270262	-76.11682548320293
4142	-76.06314925236173	-76.11691401428646
4143	-76.0632371720208	-76.11700293248228
4144	-76.06332741292317	-76.11709199575584
4145	-76.06341615337796	-76.11718094164794
4146	-76.06350489383273	-76.11727125097646
4147	-76.0635936342875	-76.1173625715971
4148	-76.06368237474229	-76.11745330785381
4149	-76.06377111519707	-76.11754266541533
4150	-76.06385985565186	-76.1176321798563
4151	-76.06394859610664	-76.11772160179083
4152	-76.06403733656141	-76.11780983210934
4153	-76.06412240388657	-76.1178978431887
4154	-76.06420747121174	-76.11798423516748
4155	-76.06429253853692	-76.11807078132364
4156	-76.06437760586208	-76.11815562389955
4157	-76.06446267318724	-76.11824170784156
4158	-76.06454774051242	-76.11832745235495
4159	-76.0646328078376	-76.1184141235219
4160	-76.06471787516277	-76.11850075344243
4161	-76.06480294248792	-76.11858672628136
4162	-76.06488800981309	-76.11867176126108
4163	-76.06497330390081	-76.11875712369547
4164	-76.06505401526556	-76.11884207620885
4165	-76.0651347266303	-76.1189263795879
4166	-76.06521543799505	-76.11901035148566
4167	-76.06529614935981	-76.11909481969144
4168	-76.06537686072456	-76.1191794814931
4169	-76.06545764372085	-76.1192637454801
4170	-76.06553842671711	-76.11934813741843
4171	-76.06561920971339	-76.11943192901876
4172	-76.06570242309569	-76.11951587132612
4173	-76.06578563647798	-76.1195986201101
4174	-76.06586884986028	-76.11968121606773
4175	-76.06595206324259	-76.11976277267931
4176	-76.06603527662489	-76.11984443451298
4177	-76.06611849000718	-76.11992565288809
4178	-76.06620170338948	-76.12000608710447
4179	-76.06628491677176	-76.12008620485993
4180	-76.06636813015406	-76.12016529956128
4181	-76.06645134353636	-76.12024534022808
4182	-76.06653292677137	-76.12032549549474
4183	-76.06661892996893	-76.12040596817599
4184	-76.0667049331665	-76.12048555568853
4185	-76.06679093636407	-76.12056460071933
4186	-76.06687693956162	-76.12064336052205
4187	-76.06696276728313	-76.12072270921865
4188	-76.0670485950046	-76.12080176752143
4189	-76.06713442272608	-76.12088106527592
4190	-76.06722025044759	-76.12096183963617
4191	-76.06730589463974	-76.12104213292069
4192	-76.06739003075492	-76.12112380029093
4193	-76.06747416687011	-76.12120526572068
4194	-76.06755830298529	-76.12128592895135
4195	-76.06764243910047	-76.12136537433994
4196	-76.06772657521566	-76.12144407037893
4197	-76.06781071133084	-76.12152326566643
4198	-76.067894847446	-76.12160286102029
4199	-76.0679789835612	-76.12168225347995
4200	-76.06806311967637	-76.12176352277066
4201	-76.06814725579154	-76.12184454958967
4202	-76.06823139190674	-76.12192509829998
4203	-76.06831552802191	-76.12200432982709
4204	-76.06839966413709	-76.12208382194571
4205	-76.06848380025227	-76.12216323184967
4206	-76.06856793636746	-76.12224231718646
4207	-76.06865207248262	-76.12231954961352
4208	-76.06873620859783	-76.12239531719683
4209	-76.06882034471299	-76.12247060468461
4210	-76.06890448082817	-76.1225446771913
4211	-76.06898861694336	-76.12261773022014
4212	-76.06907330385843	-76.12269122807184
4213	-76.06915799077352	-76.12276251689592
4214	-76.06924267768858	-76.12283360266686
4215	-76.06932381439209	-76.12290442204475
4216	-76.06940418010288	-76.12297523225678
4217	-76.06948627768621	-76.12304555116758
4218	-76.06956837526958	-76.12311716850598
4219	-76.06965047285291	-76.12318806876077
4220	-76.06973257043626	-76.12325854049787
4221	-76.06981567764282	-76.12332902495066
4222	-76.06989878484937	-76.12339928767418
4223	-76.06998189205592	-76.12346985255346
4224	-76.07005959002177	-76.12353955769538
4225	-76.0701372879876	-76.12361005836063
4226	-76.07021498595343	-76.12368079617288
4227	-76.07029268391926	-76.12375201058387
4228	-76.0703734196557	-76.12382331245475
4229	-76.07045415539211	-76.12389378089374
4230	-76.07053489112855	-76.12396352978547
4231	-76.07061562686495	-76.12403168461057
4232	-76.07069636260138	-76.12409730838404
4233	-76.07077709833781	-76.1241646551291
4234	-76.07085783407422	-76.12423230244053
4235	-76.07093856981065	-76.12430088180965
4236	-76.07101930554707	-76.12437052086987
4237	-76.0711000412835	-76.12444041456116
4238	-76.07118077701992	-76.12451072731282
4239	-76.07126151275635	-76.1245806728204
4240	-76.07134224849275	-76.12465121787125
4241	-76.07142298422919	-76.12472145973311
4242	-76.07150371996562	-76.12479211564859
4243	-76.07158445570204	-76.12486175145042
4244	-76.07166519143846	-76.12493153403865
4245	-76.07174592717489	-76.12500048542022
4246	-76.0718266629113	-76.1250685721371
4247	-76.07190739864772	-76.12513497514195
4248	-76.07198813438416	-76.12520187993844
4249	-76.07206887012056	-76.12526763444475
4250	-76.07214960585699	-76.12533290885553
4251	-76.07223034159342	-76.12539981849987
4252	-76.07231107732984	-76.12546753391953
4253	-76.07239181306626	-76.12553515317704
4254	-76.07247300020853	-76.12560333406925
4255	-76.0725541873508	-76.12567293943299
4256	-76.07263537449306	-76.12574060232107
4257	-76.07271656163533	-76.12580882120132
4258	-76.07279774877759	-76.12587648838097
4259	-76.07287893591986	-76.12594356555408
4260	-76.07296012306213	-76.12601273620128
4261	-76.0730413102044	-76.12608173741235
4262	-76.07312249734666	-76.12615307131078
4263	-76.07320678075155	-76.1262234597206
4264	-76.07329106415642	-76.12629460804992
4265	-76.07337534756131	-76.12636546868748
4266	-76.07345963096618	-76.12643720193704
4267	-76.07354391437106	-76.12650777218077
4268	-76.07362819777593	-76.12657853109306
4269	-76.07371248118083	-76.12664732956887
4270	-76.0737967645857	-76.12671717645063
4271	-76.07388104799058	-76.12678350252575
4272	-76.07396425692241	-76.12684958390393
4273	-76.0740474658542	-76.1269182861381
4274	-76.07413067478603	-76.12698649341529
4275	-76.07421388371785	-76.12705397812526
4276	-76.07429709264966	-76.12712302225165
4277	-76.07436789872911	-76.127191492584
4278	-76.07443729337056	-76.12725927786032
4279	-76.07450668801201	-76.12732592953576
4280	-76.07457608265346	-76.1273938519822
4281	-76.07464752070109	-76.12746191136041
4282	-76.0747189587487	-76.12752952290906
4283	-76.07479039679632	-76.12759737621413
4284	-76.07486183484394	-76.12766567885875
4285	-76.07493327289156	-76.12773308846687
4286	-76.07500471093918	-76.12780004126495
4287	-76.07507614898681	-76.12786688534418
4288	-76.07514758703442	-76.12793449681335
4289	-76.07521927833557	-76.12800188855329
4290	-76.0752909696367	-76.12806967225339
4291	-76.07536945109896	-76.12813756975864
4292	-76.07544843864441	-76.1282052073876
4293	-76.07552796639337	-76.12827295745743
4294	-76.07560749414233	-76.12834119533169
4295	-76.07568702189127	-76.12841064596176
4296	-76.07576654964022	-76.12847972505621
4297	-76.07584607738919	-76.12855036197767
4298	-76.07592560513814	-76.12862036184468
4299	-76.07600513288709	-76.12869031498167
4300	-76.07608466063604	-76.12875928392674
4301	-76.0761643685235	-76.12882860888375
4302	-76.07623166465758	-76.12889709484575
4303	-76.07629896079169	-76.12896629129516
4304	-76.0763781422509	-76.12903590545389
4305	-76.07645732371012	-76.12910541645685
4306	-76.07653650516934	-76.12917652987109
4307	-76.07661568662854	-76.12924725641143
4308	-76.07669486808776	-76.12931732078393
4309	-76.07677404954698	-76.12938680023618
4310	-76.07685323100618	-76.12945567076734
4311	-76.07693241246541	-76.12952413535116
4312	-76.07701187917921	-76.12959290911091
4313	-76.07709134589301	-76.12966213507121
4314	-76.07717081260681	-76.12973132296403
4315	-76.07725027932061	-76.12980037114356
4316	-76.07732974603441	-76.12986802075969
4317	-76.0774092127482	-76.12993634692828
4318	-76.07748867946201	-76.13000426071218
4319	-76.07756814617579	-76.13007136975395
4320	-76.0776476128896	-76.13013692931334
4321	-76.0777270796034	-76.13020344771279
4322	-76.0778065463172	-76.13026843482916
4323	-76.077886013031	-76.1303343266646
4324	-76.0779654797448	-76.13040008776719
4325	-76.0780449464586	-76.13046660259035
4326	-76.07812441317239	-76.13053326419988
4327	-76.0782038798862	-76.13060038460625
4328	-76.07828334659999	-76.1306677187946
4329	-76.0783628133138	-76.13073420675595
4330	-76.07844223933749	-76.13080127550495
4331	-76.07852166536118	-76.13086594687569
4332	-76.07860109138488	-76.13092957643667
4333	-76.07868051740859	-76.1309926220311
4334	-76.07875994343227	-76.13105509804353
4335	-76.07883936945596	-76.13111695830027
4336	-76.07891879547967	-76.13117950496408
4337	-76.07899822150335	-76.13124371070332
4338	-76.079076247957	-76.13130832678742
4339	-76.07915427441066	-76.13137311349975
4340	-76.07922615030076	-76.13143751580185
4341	-76.07929716046651	-76.13150146973133
4342	-76.07936817063225	-76.13156547452344
4343	-76.07943960380554	-76.13162998322645
4344	-76.07952145237392	-76.13169495064682
4345	-76.07960330094231	-76.13176057292355
4346	-76.0796851495107	-76.13182596902051
4347	-76.07976699807908	-76.13188933840063
4348	-76.07984884664748	-76.13195412827862
4349	-76.0799271513621	-76.13201880061625
4350	-76.08000545607673	-76.13208226091331
4351	-76.08008376079135	-76.13214621489578
4352	-76.08016206550599	-76.13220921774705
4353	-76.08024037022061	-76.13227196135786
4354	-76.08031993081833	-76.13233464819855
4355	-76.08039949141609	-76.1323976991044
4356	-76.08047905201381	-76.13246149784989
4357	-76.08055861261155	-76.13252440856562
4358	-76.0806381732093	-76.13258725808726
4359	-76.08071773380703	-76.132649426447
4360	-76.08079729440476	-76.13271110064453
4361	-76.08087685500251	-76.13277350710497
4362	-76.08095641560024	-76.13283687725331
4363	-76.08103597619798	-76.1329006115463
4364	-76.08111553679572	-76.13296583357122
4365	-76.08119509739346	-76.13303100266721
4366	-76.08127465799119	-76.13309679800935
4367	-76.08135421858894	-76.13316264484988
4368	-76.08143377918667	-76.13322769974339
4369	-76.08151333978441	-76.13329252066876
4370	-76.08159306293064	-76.13335874761475
4371	-76.08167278607687	-76.13342421654859
4372	-76.08175250922308	-76.1334889427291
4373	-76.08183223236931	-76.13355448827478
4374	-76.08191195551554	-76.13361965576807
4375	-76.08199167866175	-76.1336847677893
4376	-76.082071401808	-76.13375094117059
4377	-76.08215112495422	-76.13381678203741
4378	-76.08222305085923	-76.13388228848245
4379	-76.08229497676426	-76.13394912570051
4380	-76.08236625671387	-76.13401422913869
4381	-76.08244461928473	-76.13407949899302
4382	-76.08252298185559	-76.13414412098462
4383	-76.08260134442646	-76.13420928919314
4384	-76.08267970699734	-76.13427155473497
4385	-76.08275550693935	-76.134332168089
4386	-76.08283130688137	-76.13439342183536
4387	-76.08290710682338	-76.13445514383581
4388	-76.08298290676541	-76.13451551153923
4389	-76.08305870670742	-76.13457620849874
4390	-76.08313450664944	-76.13463638626204
4391	-76.08321030659145	-76.13469703410732
4392	-76.08328610653348	-76.13475778081681
4393	-76.08336358261109	-76.1348186322848
4394	-76.08344105868868	-76.13487908730241
4395	-76.08351853476631	-76.13493975292312
4396	-76.0835960108439	-76.1350003064076
4397	-76.08367348692151	-76.13506189144982
4398	-76.08375096299912	-76.13512334297762
4399	-76.08382843907674	-76.13518644483884
4400	-76.08390591515435	-76.13524853135479
4401	-76.08398339123195	-76.1353101082113
4402	-76.08406086730957	-76.13537323987482
4403	-76.08413834338717	-76.13543516990873
4404	-76.08421581946479	-76.13549738223023
4405	-76.0842932955424	-76.13555871629714
4406	-76.08437077162	-76.13561958218945
4407	-76.08443898052639	-76.13567961735195
4408	-76.08450718943277	-76.13573964170614
4409	-76.08457539833917	-76.13579796057277
4410	-76.08464360724555	-76.13585712328221
4411	-76.08471181615194	-76.13591816393533
4412	-76.08478002505831	-76.13597875159317
4413	-76.08484690009223	-76.1360391672717
4414	-76.08491377512613	-76.1360982873837
4415	-76.08498065016003	-76.13615650277666
4416	-76.08504752519394	-76.13621348991659
4417	-76.08511440022787	-76.13627030825613
4418	-76.08518127526177	-76.13632804180516
4419	-76.08524815029568	-76.136386870967
4420	-76.08531502532959	-76.13644489395618
4421	-76.08538190036349	-76.13650124563111
4422	-76.08544877539741	-76.13655779567029
4423	-76.0855156504313	-76.13661371493339
4424	-76.08558252546521	-76.13667075547907
4425	-76.08564940049912	-76.13672776157324
4426	-76.0857211443583	-76.13678549492359
4427	-76.08579288821748	-76.13684315325153
4428	-76.08586012310452	-76.13690046762095
4429	-76.08592735799154	-76.13695756399632
4430	-76.08599459287855	-76.13701336067251
4431	-76.08606182776558	-76.13706919342941
4432	-76.08612906265259	-76.13712564233938
4433	-76.0861962975396	-76.13718125106229
4434	-76.08626353242661	-76.13723651725716
4435	-76.08633076731363	-76.13729101383686
4436	-76.08639800220064	-76.13734636800818
4437	-76.08646523708767	-76.1374015439219
4438	-76.08653247197469	-76.13745630641777
4439	-76.0865997068617	-76.13750959977838
4440	-76.08666694174873	-76.13756301131512
4441	-76.08673417663574	-76.137615072608
4442	-76.08680141152276	-76.13766989590061
4443	-76.086868177202	-76.13772467913891
4444	-76.08693494288126	-76.13777968434493
4445	-76.08698598056368	-76.13783381296528
4446	-76.08703496721056	-76.13788981499937
4447	-76.08708455806308	-76.13794448595577
4448	-76.08713414891561	-76.13799921270211
4449	-76.08718373976814	-76.13805474609799
4450	-76.08723333062066	-76.13811066875192
4451	-76.08728292147319	-76.13816606465976
4452	-76.08733251232569	-76.13822082144684
4453	-76.08738210317823	-76.13827540752622
4454	-76.08743169403074	-76.13832930807273
4455	-76.08748128488328	-76.13838501614994
4456	-76.08753087573581	-76.1384395990504
4457	-76.08758046658834	-76.13849361582596
4458	-76.08763005744086	-76.1385474396414
4459	-76.08767964829339	-76.13860209649138
4460	-76.08772923914592	-76.1386546741724
4461	-76.08777882999843	-76.13870599912273
4462	-76.08782891167535	-76.13875727241569
4463	-76.08787899335225	-76.1388085801204
4464	-76.08793031819661	-76.13885938489437
4465	-76.08798164304098	-76.13890942807991
4466	-76.08803296788533	-76.13896041333675
4467	-76.08808429272969	-76.13901112711429
4468	-76.08813561757405	-76.13906094348431
4469	-76.08818694241842	-76.13910956148305
4470	-76.0882384707133	-76.13915904827913
4471	-76.08828999900818	-76.13920817013582
4472	-76.08834152730306	-76.13925846143563
4473	-76.08839305559793	-76.13930915176867
4474	-76.08844458389282	-76.13935981301466
4475	-76.0884961121877	-76.1394081291755
4476	-76.08854764048257	-76.13945685541628
4477	-76.08859916877745	-76.13950595319271
4478	-76.08865069707234	-76.13955549474557
4479	-76.08870222536723	-76.13960613731543
4480	-76.0887537536621	-76.13965627046426
4481	-76.08880528195698	-76.13970658099652
4482	-76.08885681025187	-76.13975485304991
4483	-76.08890833854676	-76.13980428198974
4484	-76.08896344502766	-76.1398544252316
4485	-76.08901855150857	-76.13990537695089
4486	-76.08907365798949	-76.13995583768686
4487	-76.08912876447042	-76.14000524683793
4488	-76.08918387095135	-76.14005531020958
4489	-76.08923897743225	-76.14010452544689
4490	-76.08929408391316	-76.14015445260206
4491	-76.08934919039407	-76.14020367515087
4492	-76.089404296875	-76.14025326482454
4493	-76.08945940335592	-76.14030355862776
4494	-76.08951450983682	-76.14035431408881
4495	-76.08956961631773	-76.14040382055441
4496	-76.08962472279866	-76.14045332694052
4497	-76.08967982927959	-76.14050204328694
4498	-76.08973520067002	-76.14055080909199
4499	-76.08979057206048	-76.14060037185085
4500	-76.08984594345092	-76.14065135653813
4501	-76.08990131484137	-76.14070169185267
4502	-76.08995668623182	-76.14075153713755
4503	-76.09001205762227	-76.14080315132935
4504	-76.0900674290127	-76.14085417185888
4505	-76.09012593862745	-76.14090538852743
4506	-76.09018444824218	-76.14095725957552
4507	-76.09024295785692	-76.14100721437401
4508	-76.09030146747165	-76.14105904719564
4509	-76.09035997708638	-76.14110940007367
4510	-76.09041848670111	-76.14115994646814
4511	-76.09047699631584	-76.14121017004382
4512	-76.09053550593057	-76.1412606803576
4513	-76.09059401554529	-76.14131132418579
4514	-76.09065252516004	-76.14136121016078
4515	-76.09072345034282	-76.14141244177023
4516	-76.09079437552559	-76.14146457182035
4517	-76.0908410366906	-76.14151534590455
4518	-76.09088769785562	-76.14156720256804
4519	-76.09093435902065	-76.14161854416794
4520	-76.09097931247285	-76.14166989450983
4521	-76.09102426592509	-76.14172254741192
4522	-76.0910692193773	-76.14177554554409
4523	-76.09111417282952	-76.1418280003998
4524	-76.091159143024	-76.141881135318
4525	-76.09120411321851	-76.14193419465752
4526	-76.09124908341302	-76.14198642096254
4527	-76.0912924349043	-76.14203767857286
4528	-76.0913357863956	-76.14208811348013
4529	-76.09137913788689	-76.14213879316384
4530	-76.09142248937817	-76.1421886450582
4531	-76.09146584086947	-76.14223761424752
4532	-76.09150788180034	-76.14228666810193
4533	-76.0915468006134	-76.14233521211146
4534	-76.09158571942646	-76.14238419878481
4535	-76.09164184761048	-76.14243486408392
4536	-76.09169797579447	-76.14248608728249
4537	-76.09175410397847	-76.14253762924672
4538	-76.09181023216247	-76.14259037959575
4539	-76.09186603821648	-76.14264221049679
4540	-76.09192184427049	-76.14269337366686
4541	-76.09197754563225	-76.14274346917206
4542	-76.09203324699402	-76.14279326283932
4543	-76.09208894835577	-76.14284306715594
4544	-76.09214464971754	-76.14289368336729
4545	-76.0922003510793	-76.14294289131959
4546	-76.09225605244106	-76.1429918974108
4547	-76.09231175380283	-76.14304196017318
4548	-76.09236745516459	-76.14309164933363
4549	-76.09242315652635	-76.14314106351797
4550	-76.09247885788811	-76.14318977778487
4551	-76.09253455924988	-76.14323833485444
4552	-76.09259026061163	-76.14328807098336
4553	-76.09264596197339	-76.14333825645181
4554	-76.09270166333516	-76.14338874105613
4555	-76.09275736469692	-76.14343864550855
4556	-76.0928130660587	-76.14348865852091
4557	-76.09286876742046	-76.14353873542943
4558	-76.0929244687822	-76.14358813252713
4559	-76.09298017014397	-76.14363731202815
4560	-76.09303504244487	-76.14368690415223
4561	-76.09308991474575	-76.14373712856238
4562	-76.09314478704664	-76.14378650976552
4563	-76.09319965934753	-76.1438354357481
4564	-76.09325453164841	-76.14388392224576
4565	-76.09330940394932	-76.14393242972427
4566	-76.0933642762502	-76.1439804867506
4567	-76.09341914855108	-76.14402797586386
4568	-76.09347415818108	-76.14407648509078
4569	-76.09352314186096	-76.14412461769581
4570	-76.09357212554085	-76.14417405540414
4571	-76.0936211092207	-76.14422334004773
4572	-76.0936700929006	-76.14427279984952
4573	-76.0937229777442	-76.14432245292927
4574	-76.09377586258782	-76.1443718944523
4575	-76.09382545789083	-76.14442109215258
4576	-76.09387505319383	-76.14447030527062
4577	-76.09393856196934	-76.14452050401104
4578	-76.09400207074482	-76.14456963709989
4579	-76.09406557952033	-76.14461994479763
4580	-76.09412908829583	-76.14467031623258
4581	-76.09419259707133	-76.14472104068597
4582	-76.09425610584682	-76.14477147029504
4583	-76.09431961462234	-76.14482314413124
4584	-76.09438312339782	-76.14487461841107
4585	-76.09444663217332	-76.14492739699945
4586	-76.09451014094883	-76.14498005168969
4587	-76.09457364972432	-76.14503348362446
4588	-76.09462191751268	-76.14508607576951
4589	-76.09467018530103	-76.14513735136721
4590	-76.09472047869363	-76.145189447999
4591	-76.09477077208625	-76.14524087165462
4592	-76.09482106547885	-76.145291987035
4593	-76.09487135887144	-76.14534386678537
4594	-76.09492165226406	-76.1453956634071
4595	-76.09497194565667	-76.14544741453065
4596	-76.09502223904927	-76.14549931784471
4597	-76.09507253244189	-76.14555127893553
4598	-76.09512282583448	-76.14560109759701
4599	-76.09517311922708	-76.14564918843904
4600	-76.0952234126197	-76.14569717390006
4601	-76.09527967855666	-76.14574547836514
4602	-76.09533594449361	-76.14579457445939
4603	-76.09539221043056	-76.1458428366449
4604	-76.09544847636752	-76.14589247084989
4605	-76.09550474230448	-76.14594145480791
4606	-76.09556100824145	-76.14599024556742
4607	-76.0956172741784	-76.14603960161737
4608	-76.09567354011536	-76.14608972251415
4609	-76.09573212623596	-76.1461397333145
4610	-76.09579071235656	-76.14618891743818
4611	-76.09584911918638	-76.14623783493042
4612	-76.09590752601622	-76.14628531936803
4613	-76.09596593284607	-76.14633208711942
4614	-76.0960243396759	-76.1463786911567
4615	-76.09608274650574	-76.14642434040704
4616	-76.09614347563848	-76.14647038895554
4617	-76.09620420477125	-76.14651573877865
4618	-76.09626605118645	-76.14656322114998
4619	-76.09632789760165	-76.14661115135087
4620	-76.09638974401685	-76.14665877796544
4621	-76.09645159043204	-76.14670490540398
4622	-76.09651343684726	-76.14675130972597
4623	-76.09657528326245	-76.14679652974341
4624	-76.09663712967766	-76.14684160575601
4625	-76.09669897609285	-76.14688649540477
4626	-76.09676082250807	-76.14693284385734
4627	-76.09682266892327	-76.14698021202616
4628	-76.09688451533847	-76.14702648617161
4629	-76.09694636175367	-76.14707307932113
4630	-76.09700820816886	-76.14711849786175
4631	-76.09707005458408	-76.14716339148416
4632	-76.09713190099927	-76.14720736385716
4633	-76.09719645584954	-76.14725127646658
4634	-76.09726101069978	-76.14729465692572
4635	-76.09732556555007	-76.14733874787224
4636	-76.09739012040032	-76.14738297773732
4637	-76.09745467525059	-76.14742698277367
4638	-76.09751923010083	-76.14746971807216
4639	-76.09758378495108	-76.1475134792063
4640	-76.09764833980137	-76.14755860949887
4641	-76.09771289465162	-76.14760394801034
4642	-76.09777744950188	-76.14764876804087
4643	-76.09784200435213	-76.14769307960404
4644	-76.09790655920241	-76.14773574735058
4645	-76.09797111405267	-76.14777928349706
4646	-76.09803566890292	-76.14782281408044
4647	-76.09810022375318	-76.14786645966106
4648	-76.09816477860343	-76.14791114442878
4649	-76.09822933345372	-76.14795497637324
4650	-76.09829388830396	-76.14799983264339
4651	-76.09835844315423	-76.1480439719094
4652	-76.09842299800448	-76.14808775442175
4653	-76.09848755285476	-76.14813151960902
4654	-76.098552107705	-76.14817504351667
4655	-76.09861666255527	-76.14821720812056
4656	-76.09868121740553	-76.14825846132968
4657	-76.09874577225577	-76.14830009394221
4658	-76.09881032710605	-76.14834173593255
4659	-76.0988748819563	-76.14838381200366
4660	-76.09893943680657	-76.14842704965008
4661	-76.09900399165682	-76.14846869013044
4662	-76.0990685465071	-76.14851233221425
4663	-76.09913310135735	-76.14855548101002
4664	-76.09919706111484	-76.14859834131929
4665	-76.09926035075716	-76.14864158206514
4666	-76.09932364039949	-76.1486853338215
4667	-76.09938314713372	-76.14872878222994
4668	-76.09944265386792	-76.148771969729
4669	-76.09950216060213	-76.14881519664657
4670	-76.09956166733636	-76.1488584542407
4671	-76.09962117407058	-76.14890075466367
4672	-76.09968068080478	-76.1489434247944
4673	-76.099740187539	-76.14898605161241
4674	-76.0997996942732	-76.1490277795924
4675	-76.0998592010074	-76.1490691783958
4676	-76.09991870774162	-76.14910990724297
4677	-76.09997821447584	-76.1491506535742
4678	-76.10003772121004	-76.14919129484228
4679	-76.10009722794426	-76.14923044782213
4680	-76.10015673467849	-76.1492702795797
4681	-76.1002162414127	-76.14930967296493
4682	-76.1002757481469	-76.14934921250078
4683	-76.1003352548811	-76.14938835586442
4684	-76.10039476161532	-76.14942847126059
4685	-76.10045426834954	-76.14947003612252
4686	-76.10051083331636	-76.14951063654156
4687	-76.1005673982832	-76.14955185351106
4688	-76.10061903381347	-76.1495932026704
4689	-76.10067066934373	-76.14963406164117
4690	-76.100722304874	-76.14967312969101
4691	-76.10077394040425	-76.1497131382227
4692	-76.10082557593451	-76.1497525873449
4693	-76.10087551667955	-76.1497922015455
4694	-76.10092545742458	-76.14983173881636
4695	-76.10097343232896	-76.14987103639707
4696	-76.10102140723333	-76.14990964542496
4697	-76.10106938213772	-76.1499485897488
4698	-76.10112176937525	-76.14998780984348
4699	-76.1011723344591	-76.15002742706405
4700	-76.10122291861639	-76.15006653653249
4701	-76.1012735027737	-76.15010681282148
4702	-76.10132408693102	-76.15014648750092
4703	-76.10137467108831	-76.15018698583708
4704	-76.10142525524562	-76.15022685713238
4705	-76.10147583940294	-76.15026699577436
4706	-76.10152642356023	-76.15030681565072
4707	-76.10157700771754	-76.150346732325
4708	-76.10162759187486	-76.15038552270994
4709	-76.10167817603217	-76.1504237628248
4710	-76.10170793957178	-76.15046070165103
4711	-76.10173770311143	-76.15049906606144
4712	-76.10176746665105	-76.15053630370562
4713	-76.10179723019068	-76.15057476698028
4714	-76.10182699373033	-76.15061455633905
4715	-76.10185675726996	-76.15065429165628
4716	-76.10188652080959	-76.15069347988235
4717	-76.10191628434923	-76.15073265801534
4718	-76.10194604788884	-76.15077169627614
4719	-76.10197581142847	-76.15081018331315
4720	-76.10200557496812	-76.15084926655557
4721	-76.10203533850775	-76.15088755991724
4722	-76.1020701230367	-76.15092611821493
4723	-76.10210490756563	-76.15096449316871
4724	-76.10213969209458	-76.15100393393304
4725	-76.10217447662352	-76.15104263003667
4726	-76.10220926115247	-76.15108296471172
4727	-76.1022440456814	-76.15112332370545
4728	-76.10227883021035	-76.15116256395976
4729	-76.1023136147393	-76.15120196435186
4730	-76.10234839926825	-76.15123980771169
4731	-76.1023831837972	-76.15127836728095
4732	-76.10241796832614	-76.15131700203153
4733	-76.10245275285509	-76.15135441146955
4734	-76.10248753738402	-76.15139257923762
4735	-76.10252248213025	-76.15143079007996
4736	-76.10255742687647	-76.15146961246597
4737	-76.1025923716227	-76.15150854611396
4738	-76.10262731636895	-76.15154940141572
4739	-76.10266226111517	-76.15159061863686
4740	-76.1026972058614	-76.15163159012795
4741	-76.10273215060762	-76.15167240791851
4742	-76.10276744418674	-76.15171410073174
4743	-76.10280273776583	-76.15175618494881
4744	-76.10283803134494	-76.15179853953255
4745	-76.10287332492403	-76.15184103979004
4746	-76.10290861850315	-76.1518826250765
4747	-76.10294391208225	-76.1519238840474
4748	-76.10297920566134	-76.15196358074083
4749	-76.10301449924046	-76.15200177921187
4750	-76.10304979281953	-76.15204066695107
4751	-76.10308508639865	-76.15208017505539
4752	-76.10312037997774	-76.1521190079583
4753	-76.10315567355686	-76.15215766792828
4754	-76.10319096713594	-76.15219759922556
4755	-76.10322626071506	-76.1522375998232
4756	-76.10326155429416	-76.1522777428362
4757	-76.10329684787325	-76.15231577075852
4758	-76.10333214145237	-76.15235453428163
4759	-76.10336743503146	-76.15239295511776
4760	-76.10340272861058	-76.15243207181824
4761	-76.10343802218966	-76.15247026083203
4762	-76.10347331576877	-76.1525089009338
4763	-76.10351012102763	-76.15254741839567
4764	-76.1035469262865	-76.15258659500546
4765	-76.10358373154534	-76.1526265175475
4766	-76.10362053680419	-76.15266518878937
4767	-76.10365734206306	-76.15270342372523
4768	-76.1036941473219	-76.15274222832257
4769	-76.10373095258076	-76.15278036296367
4770	-76.10376810688443	-76.15281896780597
4771	-76.10380797216627	-76.15285744151804
4772	-76.1038478374481	-76.1528968168497
4773	-76.10388770272998	-76.1529349997706
4774	-76.10392756801181	-76.15297286893261
4775	-76.10396743329366	-76.15300923542182
4776	-76.10400729857551	-76.15304610640473
4777	-76.10404716385735	-76.15308347898058
4778	-76.1040870291392	-76.15311975149312
4779	-76.10412401941089	-76.15315654797024
4780	-76.10416100968254	-76.15319287794165
4781	-76.10419799995421	-76.15322942852973
4782	-76.1042349902259	-76.15326666218704
4783	-76.10427198049756	-76.15330443387562
4784	-76.10430897076924	-76.15334201125303
4785	-76.10434596104092	-76.15337930777338
4786	-76.1043829513126	-76.15341575234466
4787	-76.10442261568704	-76.1534523030122
4788	-76.10446249453227	-76.15348957296212
4789	-76.10450237337747	-76.15352723320325
4790	-76.10454225222269	-76.15356748330593
4791	-76.10458213106791	-76.1536058716774
4792	-76.10462017843457	-76.15364414558145
4793	-76.10465822580124	-76.15368353528446
4794	-76.10469627316792	-76.15372230780125
4795	-76.1047343205346	-76.15376131253771
4796	-76.10477236790126	-76.15380006312
4797	-76.10481041526795	-76.15383880424498
4798	-76.10484846263462	-76.15387788138125
4799	-76.10488651000128	-76.1539171681669
4800	-76.10492455736797	-76.15395571895439
4801	-76.10496260473462	-76.15399507678879
4802	-76.1050006521013	-76.15403417204485
4803	-76.10503869946797	-76.15407386223474
4804	-76.10507674683464	-76.15411267393165
4805	-76.1051147942013	-76.15415158099599
4806	-76.105152841568	-76.15418962339561
4807	-76.10519088893467	-76.1542276725504
4808	-76.10523375680711	-76.15426638077365
4809	-76.10527662467956	-76.15430553738275
4810	-76.10531949255201	-76.15434383600287
4811	-76.10536236042445	-76.15438193824555
4812	-76.10541005134583	-76.15442067174116
4813	-76.10545774226719	-76.15445853421423
4814	-76.10550543318854	-76.15449695633517
4815	-76.10555312410989	-76.15453478455542
4816	-76.10560081503127	-76.15457383029991
4817	-76.10564850595262	-76.1546114677853
4818	-76.10569619687398	-76.15464983697731
4819	-76.10573729769389	-76.154687794288
4820	-76.10577839851379	-76.15472575175762
4821	-76.10581949933369	-76.1547632455031
4822	-76.10586060015359	-76.15480071119467
4823	-76.1059017009735	-76.15483783658345
4824	-76.10594280179342	-76.15487595506508
4825	-76.10599258232116	-76.15491516391435
4826	-76.1060381641388	-76.1549540288051
4827	-76.10608374595643	-76.15499179371197
4828	-76.10612932777404	-76.15502959462006
4829	-76.10617490959167	-76.15506606086095
4830	-76.1062204914093	-76.15510180517037
4831	-76.10626607322693	-76.15513661321003
4832	-76.10631165504454	-76.15517091166971
4833	-76.10635723686217	-76.15520408415794
4834	-76.10640281867981	-76.15523743649324
4835	-76.10644840049744	-76.15527192020416
4836	-76.10649398231506	-76.1553068840901
4837	-76.10654146766663	-76.15534191123645
4838	-76.10658895301819	-76.1553770988385
4839	-76.10663643836975	-76.15541129875183
4840	-76.1066837457021	-76.15544502262274
4841	-76.10673105303445	-76.15547833100953
4842	-76.10678463893466	-76.15551172392897
4843	-76.10683822483486	-76.15554539023505
4844	-76.10689181073506	-76.15557962000369
4845	-76.10694539663527	-76.15561360356541
4846	-76.10699898253547	-76.1556471134689
4847	-76.10705256843566	-76.15567981243133
4848	-76.10710615433587	-76.1557121850782
4849	-76.10715974023607	-76.15574386217858
4850	-76.10721332613626	-76.15577629109224
4851	-76.10726691203647	-76.1558090774748
4852	-76.10732049793667	-76.15584161796833
4853	-76.10737408383687	-76.15587426114082
4854	-76.10742766973708	-76.1559070381456
4855	-76.10748125563728	-76.15593967877494
4856	-76.10753484153747	-76.15597235437234
4857	-76.10758842743768	-76.15600482135349
4858	-76.10764201333787	-76.15603804777727
4859	-76.10769559923807	-76.15607281533876
4860	-76.10774918513826	-76.15610707824759
4861	-76.10780277103848	-76.1561424041854
4862	-76.10785635693867	-76.15617734626929
4863	-76.10790994283889	-76.15621190513505
4864	-76.10796352873909	-76.1562452352709
4865	-76.1080172337426	-76.15627870111994
4866	-76.10807093874614	-76.15631336446603
4867	-76.10812464374966	-76.1563488075998
4868	-76.10817834875319	-76.15638419526152
4869	-76.10823205375671	-76.156419992129
4870	-76.10828575876023	-76.15645446617073
4871	-76.10833946376376	-76.15648926787905
4872	-76.10839316876731	-76.15652337690194
4873	-76.1084466474321	-76.15655759321318
4874	-76.10850012609693	-76.15659034627012
4875	-76.10855360476177	-76.15662280925115
4876	-76.10859851053026	-76.15665462532307
4877	-76.10864341629876	-76.15668743448788
4878	-76.10868832206727	-76.15672024110954
4879	-76.10873322783577	-76.15675350485908
4880	-76.10877813360425	-76.156788048519
4881	-76.10882303937277	-76.15682259440422
4882	-76.10886794514126	-76.15685655918385
4883	-76.10891285090975	-76.15689116586579
4884	-76.10895911979675	-76.15692598291238
4885	-76.10900538868374	-76.15696051878399
4886	-76.10905165757073	-76.1569946036471
4887	-76.10909792645772	-76.15702921160062
4888	-76.10914419534473	-76.15706399065918
4889	-76.1091904642317	-76.15709861943456
4890	-76.10923673311869	-76.15713375802834
4891	-76.10928300200568	-76.15716906049516
4892	-76.10932927089266	-76.15720413741799
4893	-76.10937553977966	-76.1572391983668
4894	-76.10942180866665	-76.15727356233862
4895	-76.10946807755364	-76.15730667636129
4896	-76.1095122903188	-76.1573400192658
4897	-76.10955650308398	-76.15737386157777
4898	-76.10960071584913	-76.15740797521006
4899	-76.1096449286143	-76.15744247198104
4900	-76.10968914137946	-76.15747643421754
4901	-76.10973335414461	-76.15751024593246
4902	-76.10977756690978	-76.15754282295704
4903	-76.10982177967495	-76.15757579305436
4904	-76.10986599244012	-76.15760964522096
4905	-76.10991020520528	-76.15764395006497
4906	-76.10995441797046	-76.15767845375008
4907	-76.1099986307356	-76.15771269660524
4908	-76.11004284350078	-76.15774698372681
4909	-76.11008705626594	-76.15778186578221
4910	-76.11012794388665	-76.15781635850004
4911	-76.11016883150737	-76.15785042142868
4912	-76.11020971912808	-76.15788451233175
4913	-76.11025024859111	-76.15791846156121
4914	-76.11029077805412	-76.15795324557357
4915	-76.11033130751716	-76.157987951782
4916	-76.11037183698018	-76.1580225667556
4917	-76.11041157510545	-76.15805711923704
4918	-76.11045131323071	-76.15809141533903
4919	-76.1104872586992	-76.15812551811005
4920	-76.11052320416768	-76.15816105576356
4921	-76.11055914963616	-76.15819587959183
4922	-76.11059509510464	-76.15823093635505
4923	-76.11063104057313	-76.15826599351564
4924	-76.1106669860416	-76.15830129028691
4925	-76.11070293151008	-76.15833610346581
4926	-76.11073887697854	-76.15837075086434
4927	-76.11077678362527	-76.15840437642734
4928	-76.11081469027202	-76.15843863785267
4929	-76.11085259691875	-76.15847328646977
4930	-76.11089050356546	-76.15850878655911
4931	-76.1109284102122	-76.15854406205813
4932	-76.11096631685892	-76.15858000862598
4933	-76.11100248697068	-76.15861546638276
4934	-76.11103865708245	-76.15865090816551
4935	-76.1110748271942	-76.15868671218553
4936	-76.11111188231573	-76.15872163866625
4937	-76.11114893743726	-76.15875697451168
4938	-76.11118599255879	-76.15879229462146
4939	-76.11122304768031	-76.15882691846953
4940	-76.11126010280184	-76.15886142954561
4941	-76.11129715792337	-76.158896461606
4942	-76.1113342130449	-76.15893040194776
4943	-76.11137011104158	-76.1589641003741
4944	-76.11140600903829	-76.15899921166897
4945	-76.11144190703497	-76.15903458109166
4946	-76.11147813097635	-76.15906994839509
4947	-76.11151435491773	-76.15910523582829
4948	-76.11155057885911	-76.15914112916256
4949	-76.11158680280049	-76.15917658126352
4950	-76.11162302674187	-76.15921210167143
4951	-76.11165925068323	-76.15924663319852
4952	-76.1117102616628	-76.15928187648454
4953	-76.11176127264234	-76.15931720909806
4954	-76.11181228362189	-76.15935222533014
4955	-76.11186329460142	-76.15938695895672
4956	-76.11191430558098	-76.15942247491412
4957	-76.11196531656053	-76.15945785091984
4958	-76.11201632754008	-76.15949298214912
4959	-76.11206733851961	-76.15952832970353
4960	-76.11211834949916	-76.1595636996693
4961	-76.11216936047872	-76.15959981604416
4962	-76.11222037145826	-76.15963523631626
4963	-76.1122713824378	-76.15967125120427
4964	-76.11232239341734	-76.15970741168657
4965	-76.1123734043969	-76.15974442451528
4966	-76.11242441537644	-76.15978068378236
4967	-76.11247542635599	-76.15981666870911
4968	-76.1125261563195	-76.15985204924478
4969	-76.11257688628301	-76.15988731756475
4970	-76.11262761624654	-76.15992148828505
4971	-76.11267834621005	-76.15995603324308
4972	-76.11272907617357	-76.15998996769056
4973	-76.11277980613707	-76.16002351518472
4974	-76.11283053610059	-76.16005645979774
4975	-76.1128812660641	-76.16008896770741
4976	-76.11293199602761	-76.16012152004242
4977	-76.11298272599115	-76.16015303589238
4978	-76.11303345595465	-76.16018433255618
4979	-76.11308418591817	-76.16021627310913
4980	-76.11312633154127	-76.16024795767997
4981	-76.11316847716436	-76.16028012703524
4982	-76.11321062278746	-76.16031258153916
4983	-76.11325257513258	-76.16034456890159
4984	-76.11329452747768	-76.16037753385966
4985	-76.11333647982279	-76.16041031293074
4986	-76.11337843216789	-76.16044422719213
4987	-76.11342038451299	-76.16047772612836
4988	-76.1134623368581	-76.1605126701196
4989	-76.1135042892032	-76.16054675246609
4990	-76.11354612837897	-76.16058090753026
4991	-76.11358796755472	-76.16061527891954
4992	-76.11362980673047	-76.16064966000451
4993	-76.11367164590624	-76.16068340983655
4994	-76.11371290440029	-76.16071710406409
4995	-76.11375416289434	-76.16075037740336
4996	-76.1137954213884	-76.16078472291098
4997	-76.11383667988247	-76.16081837986574
4998	-76.11387793837652	-76.160852249172
4999	-76.11391919687058	-76.16088627106613
5000	-76.11396045536465	-76.16092084021038
5001	-76.1140017138587	-76.16095421837436
5002	-76.11404686843025	-76.16098777320649
5003	-76.11409202300176	-76.16102131985294
5004	-76.11413040775722	-76.16105453334914
5005	-76.11416970549688	-76.16108747616079
5006	-76.11420900323655	-76.16112066398725
5007	-76.1142483009762	-76.16115380174583
5008	-76.11428759871588	-76.16118633507357
5009	-76.11432689645555	-76.16121887205705
5010	-76.1143671622806	-76.16125135256185
5011	-76.11440742810566	-76.16128207194804
5012	-76.11444769393071	-76.16131271360979
5013	-76.11448537593417	-76.16134249314996
5014	-76.1145230579376	-76.16137300535043
5015	-76.11456073994106	-76.16140397595035
5016	-76.11459768486021	-76.16143479255835
5017	-76.11463462977939	-76.16146577383412
5018	-76.11466957155864	-76.16149655711651
5019	-76.11470451333787	-76.16152742670641
5020	-76.11473945511712	-76.16155814418526
5021	-76.11477439689637	-76.16158932244778
5022	-76.1148093386756	-76.16162092875109
5023	-76.11484428045483	-76.16165359196397
5024	-76.11488902854919	-76.16168711491426
5025	-76.11493377664354	-76.16172016659047
5026	-76.1149785247379	-76.1617524402274
5027	-76.11502327283223	-76.16178545582294
5028	-76.11507236968147	-76.16181853118206
5029	-76.1151214665307	-76.1618522176875
5030	-76.11517056337992	-76.16188491475582
5031	-76.11521966022916	-76.16191694258318
5032	-76.11526875707837	-76.16194892828995
5033	-76.11531785392759	-76.16198038645585
5034	-76.11536695077683	-76.16201157632139
5035	-76.11541604762607	-76.16204216640526
5036	-76.1154651444753	-76.16207292425632
5037	-76.11551424132453	-76.16210366033182
5038	-76.11556802219815	-76.16213476441966
5039	-76.11562180307176	-76.16216532308525
5040	-76.11567558394538	-76.16219576365418
5041	-76.11572936481899	-76.16222679677276
5042	-76.1157831456926	-76.1622574457195
5043	-76.11583692656622	-76.16228809800413
5044	-76.11589070743985	-76.162318857895
5045	-76.11594448831346	-76.16234897008206
5046	-76.11599544885422	-76.16237910007105
5047	-76.116046409395	-76.16240936103131
5048	-76.11609736993577	-76.16244030323293
5049	-76.11614854749044	-76.16247138933342
5050	-76.11619972504509	-76.16250295131736
5051	-76.11625090259976	-76.16253493514326
5052	-76.11630063607957	-76.16256674415536
5053	-76.11635036955938	-76.1625970315006
5054	-76.11640010303921	-76.16262785441346
5055	-76.11644983651902	-76.16265843326515
5056	-76.11649956999884	-76.16268869827852
5057	-76.11654930347866	-76.16271956966983
5058	-76.11659903695848	-76.16275072239503
5059	-76.11664877043829	-76.16278093575106
5060	-76.11669850391812	-76.16281075476275
5061	-76.11674448373581	-76.16284024666416
5062	-76.11679046355353	-76.1628689311213
5063	-76.11683644337124	-76.1628991781738
5064	-76.11688242318894	-76.16293018212583
5065	-76.11692840300665	-76.16296083830461
5066	-76.11697438282437	-76.16299215768441
5067	-76.11702137565612	-76.1630237336556
5068	-76.11706836848788	-76.16305442318651
5069	-76.11711536131965	-76.16308444212542
5070	-76.1171623541514	-76.16311414627233
5071	-76.11720934698316	-76.16314454143577
5072	-76.11725633981492	-76.16317523954973
5073	-76.11730333264669	-76.16320529019832
5074	-76.11735032547843	-76.16323591559461
5075	-76.11739731831021	-76.16326521999306
5076	-76.11744431114197	-76.16329511710008
5077	-76.11749130397371	-76.16332399902078
5078	-76.11753829680549	-76.16335336330201
5079	-76.11758528963723	-76.16338247438271
5080	-76.117632282469	-76.16341202995511
5081	-76.11767927530076	-76.16344195587105
5082	-76.11772626813253	-76.1634727203846
5083	-76.11777326096427	-76.1635028770897
5084	-76.11782025379604	-76.16353309316105
5085	-76.11787137794495	-76.16356356386342
5086	-76.11792250209383	-76.16359371651544
5087	-76.11797362624274	-76.16362369035349
5088	-76.11802475039163	-76.16365545010565
5089	-76.11808022075229	-76.16368759307596
5090	-76.11813569111293	-76.1637188152737
5091	-76.11819116147359	-76.1637493559122
5092	-76.11824663183424	-76.1637804128064
5093	-76.11830150201585	-76.16381200725502
5094	-76.11835637219747	-76.16384318574269
5095	-76.11841124237908	-76.1638748291466
5096	-76.11846611256068	-76.1639064619806
5097	-76.11852098274231	-76.16393836327393
5098	-76.11857585292393	-76.16397048272025
5099	-76.11863072310553	-76.16400254733033
5100	-76.11868559328714	-76.1640343603293
5101	-76.11874046346875	-76.16406546156935
5102	-76.11879533365037	-76.16409777214791
5103	-76.11885020383198	-76.16412885677815
5104	-76.1189050740136	-76.16415994124941
5105	-76.1189599441952	-76.1641915849712
5106	-76.11901481437683	-76.16422288457552
5107	-76.11906968455844	-76.16425487924947
5108	-76.11912455474004	-76.16428719332482
5109	-76.11917942492167	-76.16431913689772
5110	-76.11923429510328	-76.1643511659834
5111	-76.1192891652849	-76.16438365839588
5112	-76.11934403546651	-76.16441569002468
5113	-76.11939890564813	-76.16444734391901
5114	-76.11945377582973	-76.16447893614239
5115	-76.11950637075637	-76.16450955694252
5116	-76.1195602546268	-76.16454070239597
5117	-76.11961413849724	-76.16457097237638
5118	-76.11966756206087	-76.16460131118033
5119	-76.11972077200149	-76.16463119953208
5120	-76.11977398194207	-76.16466042587491
5121	-76.11982719188266	-76.16468832215998
5122	-76.11988040182325	-76.16471617668205
5123	-76.11993361176383	-76.16474424991343
5124	-76.11998682170444	-76.16477270342244
5125	-76.12004003164502	-76.16480041322444
5126	-76.12009324158562	-76.16482892081471
5127	-76.12014645152621	-76.1648561736875
5128	-76.12019966146681	-76.16488420507643
5129	-76.12025336986116	-76.1649126629167
5130	-76.12030707825555	-76.16494062325688
5131	-76.12036078664991	-76.1649681890938
5132	-76.12041449504427	-76.1649965719117
5133	-76.12046820343865	-76.1650254085991
5134	-76.12052191183301	-76.16505403142504
5135	-76.12057562022738	-76.16508261467351
5136	-76.12062932862176	-76.16511133461529
5137	-76.12068303701614	-76.165139562779
5138	-76.12073577774893	-76.16516720816823
5139	-76.12078851848177	-76.1651950608227
5140	-76.1208412592146	-76.16522357389663
5141	-76.12089399994744	-76.16525183186265
5142	-76.12094674068027	-76.16527976112894
5143	-76.1209994814131	-76.16530826069248
5144	-76.12105095142788	-76.16533631510205
5145	-76.12110242144267	-76.1653648708264
5146	-76.12115389145745	-76.16539291609658
5147	-76.12120536147222	-76.16542131454415
5148	-76.12125683148702	-76.16544925967851
5149	-76.12130830150178	-76.16547815232806
5150	-76.12135977151658	-76.16550721187062
5151	-76.12141124153138	-76.16553675699234
5152	-76.12146271154614	-76.16556561976009
5153	-76.12151418156094	-76.16559627066717
5154	-76.12156565157574	-76.1656272623539
5155	-76.1216171215905	-76.16565768008762
5156	-76.12166859160529	-76.16568810100026
5157	-76.12172006162007	-76.16571896171568
5158	-76.12177153163485	-76.16574878435665
5159	-76.12182300164964	-76.16577848063575
5160	-76.12187447166443	-76.1658080783685
5161	-76.12192875056797	-76.16583826412095
5162	-76.12198302947151	-76.16586815399592
5163	-76.12203730837504	-76.16589829500516
5164	-76.12209158727859	-76.16592729208205
5165	-76.12214586618211	-76.1659561545319
5166	-76.12219638888041	-76.16598450104395
5167	-76.12224691157871	-76.16601331565116
5168	-76.122297434277	-76.16604148509767
5169	-76.12234795697529	-76.16606882007916
5170	-76.1223984796736	-76.16609628809823
5171	-76.1224490023719	-76.16612357881334
5172	-76.1224995250702	-76.16615082470575
5173	-76.12255004776848	-76.16617849434746
5174	-76.12260057046677	-76.16620544579294
5175	-76.12265109316509	-76.1662313987414
5176	-76.12270161586338	-76.16625704317623
5177	-76.12275213856167	-76.16628286443814
5178	-76.12280266125997	-76.16630954043069
5179	-76.12285318395827	-76.16633655354713
5180	-76.12290370665656	-76.16636310254204
5181	-76.12295422935486	-76.16638970907529
5182	-76.12300475205315	-76.16641664780511
5183	-76.12305527475145	-76.16644355601733
5184	-76.12310579744975	-76.16647037704786
5185	-76.1231568139394	-76.16649727869034
5186	-76.12320783042908	-76.1665231818358
5187	-76.12325884691874	-76.16654782978694
5188	-76.12330986340841	-76.1665716764927
5189	-76.12336087989807	-76.16659542711575
5190	-76.12341189638774	-76.16661901466051
5191	-76.1234629128774	-76.1666433230241
5192	-76.12350855869717	-76.16666746642854
5193	-76.12355420451694	-76.16669173619484
5194	-76.12359985033672	-76.16671565262476
5195	-76.12364549615647	-76.1667401541339
5196	-76.12368718994988	-76.16676375553342
5197	-76.12372888374328	-76.16678828676541
5198	-76.12377057753669	-76.16681280957327
5199	-76.1238122713301	-76.16683800869518
5200	-76.12385313860574	-76.16686264117558
5201	-76.12389400588141	-76.16688727699385
5202	-76.12393487315708	-76.1669122276836
5203	-76.12397574043274	-76.16693727374077
5204	-76.12401745880975	-76.16696262293392
5205	-76.12405917718675	-76.16698889480698
5206	-76.12410089556376	-76.16701489067077
5207	-76.12414261394076	-76.16704100800885
5208	-76.12418433231777	-76.16706682589319
5209	-76.12422605069477	-76.16709347267945
5210	-76.12425887319776	-76.16711972019408
5211	-76.12429169570075	-76.16714586212899
5212	-76.12432451820374	-76.16717196734746
5213	-76.12435734070672	-76.16719865732723
5214	-76.1243901632097	-76.16722483327653
5215	-76.12442369270323	-76.16725111262002
5216	-76.12445722219678	-76.167277525319
5217	-76.12449075169033	-76.16730465454525
5218	-76.12452428118387	-76.16733182907103
5219	-76.12455781067742	-76.16735990656747
5220	-76.12459134017097	-76.1673869342274
5221	-76.12462587123447	-76.16741445793046
5222	-76.12466040229798	-76.1674416609605
5223	-76.12469493336147	-76.167467823214
5224	-76.12472946442497	-76.16749423246912
5225	-76.12476399548848	-76.16751980757714
5226	-76.12479852655198	-76.16754745374784
5227	-76.12483305761549	-76.1675729977025
5228	-76.1248703619639	-76.1675990773042
5229	-76.12490766631232	-76.16762402203348
5230	-76.12494497066074	-76.1676489165359
5231	-76.12498227500916	-76.16767442536354
5232	-76.12501957935756	-76.16769973439641
5233	-76.12505688370598	-76.16772595768504
5234	-76.1250941880544	-76.16775123826662
5235	-76.12513149240282	-76.16777688577439
5236	-76.12516879675123	-76.16780202799373
5237	-76.12520610109964	-76.16782762932776
5238	-76.1252468018002	-76.16785306559669
5239	-76.12528750250075	-76.16787792393897
5240	-76.1253254371219	-76.16790350919298
5241	-76.12536337174309	-76.16792880866262
5242	-76.12540130636427	-76.16795321215524
5243	-76.12543924098544	-76.16797727105352
5244	-76.12547717560662	-76.16800126017465
5245	-76.1255151102278	-76.16802511196667
5246	-76.12555304484896	-76.16804952515494
5247	-76.12559097947015	-76.16807405103577
5248	-76.12562891409132	-76.16809840827518
5249	-76.12566684871248	-76.16812325188847
5250	-76.1257016222212	-76.16814897860421
5251	-76.12573639572992	-76.16817385384772
5252	-76.12577116923862	-76.16819872567388
5253	-76.12580594274733	-76.16822372513346
5254	-76.12584071625604	-76.16824860689375
5255	-76.12587548976472	-76.16827410433027
5256	-76.12591026327344	-76.1683006860945
5257	-76.12594503678216	-76.16832742116186
5258	-76.12597981029086	-76.16835383515887
5259	-76.12601458379956	-76.1683804423544
5260	-76.1260572766198	-76.16840825912686
5261	-76.12609996944003	-76.16843562131457
5262	-76.12614029184978	-76.16846270612875
5263	-76.1261847176022	-76.16848990685409
5264	-76.12622914335462	-76.16851703398756
5265	-76.12627356910704	-76.16854375024636
5266	-76.12631799485948	-76.1685716763205
5267	-76.12636047003004	-76.16859897185695
5268	-76.12640612157185	-76.16862658305962
5269	-76.12645177311367	-76.16865479618973
5270	-76.1264974246555	-76.16868361569774
5271	-76.1265430761973	-76.16871262244382
5272	-76.12658872773912	-76.1687409527964
5273	-76.12663437928092	-76.16877018039754
5274	-76.12668003082275	-76.16879981609185
5275	-76.12672568236458	-76.16883047921128
5276	-76.12677133390638	-76.16886089715692
5277	-76.1268169854482	-76.16889059309163
5278	-76.12686263699001	-76.16891980026828
5279	-76.12690828853184	-76.16894924188983
5280	-76.12695394007363	-76.1689787757794
5281	-76.12699959161546	-76.16900827827718
5282	-76.12704524315727	-76.16903742966386
5283	-76.12708851220872	-76.16906544986035
5284	-76.12713178126016	-76.16909339404106
5285	-76.1271750503116	-76.16912057480546
5286	-76.12721831936305	-76.16914755792088
5287	-76.1272615884145	-76.16917497948806
5288	-76.12730485746594	-76.16920251939031
5289	-76.12734812651739	-76.16923000095949
5290	-76.12739139556884	-76.1692579603195
5291	-76.12743466462028	-76.16928544284238
5292	-76.12747973632811	-76.16931405560176
5293	-76.12752480803594	-76.16934208503034
5294	-76.12756987974377	-76.1693700507217
5295	-76.12761495145162	-76.16939795235793
5296	-76.12766002315944	-76.16942509550516
5297	-76.12770509486727	-76.16945194809966
5298	-76.12774920421175	-76.16947855346731
5299	-76.12779331355624	-76.16950553045007
5300	-76.12783742290071	-76.16953313630155
5301	-76.1278815322452	-76.1695613253249
5302	-76.12792564158968	-76.16958868417474
5303	-76.12796975093417	-76.16961492547723
5304	-76.12801386027864	-76.1696410453452
5305	-76.12805796962313	-76.16966715416642
5306	-76.12810207896761	-76.16969236645433
5307	-76.12814618831209	-76.16971719735199
5308	-76.12818624899121	-76.16974107362164
5309	-76.12822630967034	-76.16976546773645
5310	-76.12826637034945	-76.16978957606685
5311	-76.12830643102858	-76.16981403638256
5312	-76.12834649170769	-76.16983817745579
5313	-76.1283865523868	-76.16986210729014
5314	-76.12842661306593	-76.1698857549164
5315	-76.12846667374505	-76.16990936058096
5316	-76.12850673442415	-76.16993230177295
5317	-76.1285437051985	-76.16995498626763
5318	-76.12858067597283	-76.16997883408598
5319	-76.12861764674716	-76.16999949154588
5320	-76.12865461752149	-76.17002004028691
5321	-76.12869158829582	-76.17004074511263
5322	-76.12872855907015	-76.17006113339795
5323	-76.12876552984449	-76.17008054782285
5324	-76.12880455292596	-76.17010038663281
5325	-76.12884357600741	-76.17011931388907
5326	-76.12888259908887	-76.17013829145166
5327	-76.12892162217034	-76.17015703123145
5328	-76.1289606452518	-76.17017896884016
5329	-76.12899966833325	-76.17019991049501
5330	-76.12903869141472	-76.1702212156587
5331	-76.12907771449618	-76.17024284650219
5332	-76.12911673757765	-76.17026425577534
5333	-76.1291557606591	-76.17028504667016
5334	-76.12919478374056	-76.17030604387654
5335	-76.12923380682203	-76.17032712691359
5336	-76.1292728299035	-76.17034864132934
5337	-76.12931185298494	-76.17037111688983
5338	-76.12935087606641	-76.17039316520425
5339	-76.12938915210299	-76.17041505222849
5340	-76.12943154928419	-76.17043719682428
5341	-76.12947394646538	-76.17046018891863
5342	-76.12951802635192	-76.17048305141924
5343	-76.1295565240648	-76.17050587275293
5344	-76.12959502177767	-76.17052879279188
5345	-76.12963450961641	-76.17055169953238
5346	-76.12967399745517	-76.17057419444454
5347	-76.12971528583101	-76.17059704054726
5348	-76.12975657420687	-76.17062015995714
5349	-76.12979786258273	-76.17064370875889
5350	-76.12983915095857	-76.17066694411966
5351	-76.12987701882254	-76.17069029503398
5352	-76.12991488668654	-76.17071338623099
5353	-76.1299527545505	-76.17073702722124
5354	-76.12999224620394	-76.17076013327967
5355	-76.13003173785738	-76.17078225403363
5356	-76.13007122951082	-76.17080496312511
5357	-76.13011072116427	-76.17082656913334
5358	-76.13015021281771	-76.17084824841552
5359	-76.13018970447115	-76.17087104484769
5360	-76.13022942119173	-76.17089372135533
5361	-76.13026913791231	-76.17091605334812
5362	-76.1303088546329	-76.17093726453516
5363	-76.13034857135348	-76.17095876516235
5364	-76.13038828807406	-76.17098064916664
5365	-76.13042800479464	-76.17100268512303
5366	-76.13046772151522	-76.1710256156259
5367	-76.1305074382358	-76.17104945752355
5368	-76.13054715495637	-76.17107367326153
5369	-76.13058687167697	-76.17109844976001
5370	-76.13062658839755	-76.17112257156106
5371	-76.13066630511813	-76.17114705504311
5372	-76.1307060218387	-76.17117159765297
5373	-76.13074573855928	-76.17119444240464
5374	-76.13078545527986	-76.1712167987161
5375	-76.13082530869377	-76.17123876525295
5376	-76.13086713345845	-76.17126085499922
5377	-76.13090895822313	-76.17128316599793
5378	-76.1309507829878	-76.17130443733268
5379	-76.13099260775249	-76.1713255649805
5380	-76.13103443251715	-76.17134677893586
5381	-76.13107625728182	-76.17136822884612
5382	-76.1311201203664	-76.1713899153471
5383	-76.13116398345099	-76.17141212899155
5384	-76.13120564799837	-76.17143381588987
5385	-76.13124731254578	-76.17145555476347
5386	-76.13128897709316	-76.1714764718877
5387	-76.13133064164056	-76.17149819486671
5388	-76.13136013476053	-76.1715201023817
5389	-76.13138933753966	-76.17154125185807
5390	-76.13141656303405	-76.17156197766462
5391	-76.13144378852844	-76.17158262828985
5392	-76.13147101402282	-76.17160257565975
5393	-76.13149823951721	-76.17162194430828
5394	-76.13152586936951	-76.17164150106906
5395	-76.1315534992218	-76.1716607853969
5396	-76.13159312248229	-76.17168106981119
5397	-76.13163274574278	-76.17170126680534
5398	-76.13167236900328	-76.17172195669015
5399	-76.13170236651104	-76.17174203733603
5400	-76.13173236401876	-76.17176307976244
5401	-76.13176273070442	-76.17178387004799
5402	-76.13179309739004	-76.17180506659878
5403	-76.13182346407571	-76.17182686555384
5404	-76.13185383076137	-76.17184984054829
5405	-76.13188419744702	-76.1718735280964
5406	-76.13191456413269	-76.17189568356673
5407	-76.13194493081834	-76.17191726206408
5408	-76.131975297504	-76.17193809431127
5409	-76.13200566418965	-76.17195751059056
5410	-76.13203603087531	-76.1719778129922
5411	-76.13206639756095	-76.17199818636311
5412	-76.13209676424661	-76.17201894470055
5413	-76.13212713093228	-76.1720407150454
5414	-76.13215749761792	-76.17206270696057
5415	-76.13218786430359	-76.17208450543879
5416	-76.13221823098924	-76.17210692205694
5417	-76.1322485976749	-76.17212887455356
5418	-76.13227896436055	-76.1721505339543
5419	-76.13230933104622	-76.17217347652382
5420	-76.13234571223788	-76.17219695044888
5421	-76.13238209342957	-76.17222079869111
5422	-76.13241847462125	-76.17224481406475
5423	-76.13245485581292	-76.17226915456189
5424	-76.13249123700459	-76.17229325044154
5425	-76.13252761819626	-76.17231645781465
5426	-76.13256116252475	-76.17234002178245
5427	-76.13259470685323	-76.17236321794987
5428	-76.1326292391883	-76.17238661573994
5429	-76.13266377152335	-76.17241053971979
5430	-76.13269830385843	-76.17243479557831
5431	-76.13273204358418	-76.17245899109045
5432	-76.13276578330994	-76.17248228498299
5433	-76.13279952303567	-76.17250566871961
5434	-76.13283326276142	-76.17252916308243
5435	-76.13286700248719	-76.1725523208777
5436	-76.13290074221294	-76.17257425558567
5437	-76.13293448193868	-76.17259625999132
5438	-76.13296822166441	-76.17261837836107
5439	-76.13300196139016	-76.17264048910141
5440	-76.13303570111592	-76.17266365198293
5441	-76.13306944084168	-76.17268674135207
5442	-76.13310318056742	-76.17270997170608
5443	-76.13313692029317	-76.17273366014162
5444	-76.13317089144388	-76.17275639808177
5445	-76.13320537757873	-76.17277948562305
5446	-76.13323986371358	-76.17280248320101
5447	-76.13327434984842	-76.17282703304289
5448	-76.13330883598327	-76.17285103309153
5449	-76.13334332211812	-76.1728744804859
5450	-76.13337780825297	-76.17289815866947
5451	-76.1334122943878	-76.17292166344323
5452	-76.13344678052266	-76.17294534178575
5453	-76.1334812666575	-76.172968810002
5454	-76.13351712354024	-76.17299250710009
5455	-76.13355298042298	-76.17301636934279
5456	-76.13358831087747	-76.17303986155987
5457	-76.13362364133198	-76.17306344779333
5458	-76.13365897178649	-76.17308739475408
5459	-76.13369430224101	-76.17311107031504
5460	-76.1337296326955	-76.17313485260804
5461	-76.13376496315003	-76.17315716576574
5462	-76.13380029360452	-76.1731794595321
5463	-76.13383562405903	-76.173201546669
5464	-76.13387095451355	-76.17322435986996
5465	-76.13390628496805	-76.17324728441238
5466	-76.13394161542256	-76.17326969842117
5467	-76.13397742229037	-76.17329222835434
5468	-76.13401238483851	-76.1733142394887
5469	-76.13404734738667	-76.17333598581949
5470	-76.13408230993483	-76.17335762549772
5471	-76.1341142448849	-76.17337994888094
5472	-76.13414617983499	-76.17340138320127
5473	-76.13417811478509	-76.1734229572349
5474	-76.1342114446428	-76.17344367169008
5475	-76.13424477450052	-76.17346396430332
5476	-76.13427810435823	-76.17348453133634
5477	-76.13431143421596	-76.17350559555159
5478	-76.13434308603074	-76.17352580625482
5479	-76.13437510723536	-76.17354570904043
5480	-76.13440712844	-76.17356618196435
5481	-76.13443914964463	-76.17358560632334
5482	-76.13447117084925	-76.17360598864819
5483	-76.13450319205388	-76.17362551187144
5484	-76.13453521325853	-76.17364514715142
5485	-76.13456723446315	-76.17366558312045
5486	-76.13459925566778	-76.17368642416264
5487	-76.13463127687241	-76.17370735580391
5488	-76.13466329807704	-76.17372816950746
5489	-76.13469531928168	-76.17374891279803
5490	-76.13472734048631	-76.17377017679479
5491	-76.13475936169093	-76.17379100019402
5492	-76.13479138289557	-76.17381176859801
5493	-76.1348234041002	-76.17383241127595
5494	-76.13485542530482	-76.17385375665295
5495	-76.13488744650945	-76.17387512475915
5496	-76.13491946771408	-76.17389623386329
5497	-76.13495148891872	-76.17391659083631
5498	-76.13498351012335	-76.1739371791548
5499	-76.13501553132798	-76.17395821609762
5500	-76.1350475525326	-76.1739792823659
5501	-76.13508406999375	-76.17400075863466
5502	-76.1351205874549	-76.17402207528221
5503	-76.13515710491603	-76.17404226627615
5504	-76.13519362237717	-76.17406328188048
5505	-76.13523013983833	-76.17408437028196
5506	-76.1352653933631	-76.17410462723836
5507	-76.13530064688787	-76.17412468916838
5508	-76.13533289527894	-76.17414469671249
5509	-76.13536514366997	-76.17416447759999
5510	-76.13539739206101	-76.17418463137415
5511	-76.13542964045207	-76.17420443181197
5512	-76.1354618888431	-76.17422467475467
5513	-76.13549413723415	-76.17424520697858
5514	-76.1355263856252	-76.17426564145089
5515	-76.13555863401623	-76.17428636138968
5516	-76.13559088240729	-76.17430644737348
5517	-76.13562313079834	-76.17432616857687
5518	-76.13565537918939	-76.17434577899509
5519	-76.13568762758042	-76.17436517793602
5520	-76.13571987597147	-76.17438466556867
5521	-76.13575212436251	-76.17440434886349
5522	-76.13578437275355	-76.17442420421706
5523	-76.13581662114461	-76.1744438081185
5524	-76.13584886953565	-76.1744640519354
5525	-76.13588111792669	-76.1744845420387
5526	-76.13591336631775	-76.17450531625748
5527	-76.13594561470879	-76.17452579777769
5528	-76.13597786309984	-76.17454735845989
5529	-76.13601011149089	-76.17456770026682
5530	-76.13604235988191	-76.17458756158086
5531	-76.13607460827296	-76.17460626902844
5532	-76.13610685666401	-76.17462507756551
5533	-76.13613910505507	-76.17464301396741
5534	-76.1361713534461	-76.17466195776727
5535	-76.13620360183715	-76.17468136413892
5536	-76.1362358502282	-76.17469985816213
5537	-76.1362653749254	-76.1747179386086
5538	-76.1362948996226	-76.17473626565933
5539	-76.13632442431978	-76.1747545730008
5540	-76.13635394901698	-76.1747728433079
5541	-76.13638347371419	-76.17479174288114
5542	-76.13641299841139	-76.17481136303476
5543	-76.13644252310857	-76.17483178570535
5544	-76.13646915796068	-76.17485191220707
5545	-76.13649579281277	-76.17487215632862
5546	-76.13652242766486	-76.1748917886681
5547	-76.13654906251695	-76.17491156533029
5548	-76.13657569736904	-76.17493137266901
5549	-76.13660233222113	-76.17495075435109
5550	-76.13662896707322	-76.17497001745966
5551	-76.13665560192531	-76.17498964439497
5552	-76.1366822367774	-76.17500914496846
5553	-76.1367088716295	-76.17502925939029
5554	-76.1367355064816	-76.17505000212456
5555	-76.13676208114624	-76.17507064429918
5556	-76.1367876993815	-76.17509145478407
5557	-76.13681331761677	-76.17511262758572
5558	-76.13683893585205	-76.17513345754146
5559	-76.13686455408731	-76.17515373150506
5560	-76.13689017232258	-76.17517362499237
5561	-76.13691432189941	-76.17519338647523
5562	-76.13693847147623	-76.17521335196496
5563	-76.13696262105306	-76.17523366014163
5564	-76.13698677062989	-76.17525369938214
5565	-76.13701092020669	-76.17527341588338
5566	-76.13703506978352	-76.17529330738385
5567	-76.13705921936035	-76.17531222414969
5568	-76.13708336893717	-76.17533159804343
5569	-76.13710751851399	-76.1753508336544
5570	-76.13713166809082	-76.17537058647473
5571	-76.13715581766763	-76.17538945555687
5572	-76.13717996724446	-76.17540833878516
5573	-76.1372041168213	-76.17542678078016
5574	-76.1372282663981	-76.17544470302263
5575	-76.13725303395589	-76.1754634282589
5576	-76.13727780151368	-76.17548332651455
5577	-76.13730256907144	-76.17550292483965
5578	-76.13732733662923	-76.17552280338604
5579	-76.13735210418702	-76.17554276172321
5580	-76.13737687174478	-76.17556256842613
5581	-76.13740163930257	-76.17558113312721
5582	-76.13742814763387	-76.17559986559549
5583	-76.13745465596516	-76.1756177166303
5584	-76.13748116429646	-76.17563599427541
5585	-76.13750662146673	-76.17565449582204
5586	-76.13753207863701	-76.17567308478885
5587	-76.13755753580728	-76.1756908993721
5588	-76.13758299297757	-76.17570876465902
5589	-76.13760845014785	-76.17572655802302
5590	-76.1376339073181	-76.17574396848678
5591	-76.13765936448839	-76.17576166227128
5592	-76.13768482165867	-76.17577961497835
5593	-76.13771027882893	-76.17579729874929
5594	-76.1377357359992	-76.17581508861646
5595	-76.13776119316948	-76.17583313057158
5596	-76.13778665033975	-76.17585098687809
5597	-76.13781400722927	-76.17586894014146
5598	-76.1378413641188	-76.17588693496916
5599	-76.13786742146809	-76.17590500116349
5600	-76.1378934788174	-76.17592412275737
5601	-76.13791953616672	-76.17594302166833
5602	-76.13794661521912	-76.17596160169442
5603	-76.13797369427151	-76.17597975209024
5604	-76.13800077332391	-76.1759978584581
5605	-76.1380278523763	-76.17601636815071
5606	-76.13805649291145	-76.17603514137532
5607	-76.13808040830824	-76.17605380540424
5608	-76.1381058622996	-76.1760730745395
5609	-76.13813131629095	-76.17609127158589
5610	-76.13815677028232	-76.17611035475466
5611	-76.13818222427368	-76.17612867720922
5612	-76.13820767826502	-76.1761462763018
5613	-76.1382331322564	-76.17616398474905
5614	-76.13825858624776	-76.17618108904362
5615	-76.13828404023911	-76.17619871622986
5616	-76.13830949423048	-76.17621648424202
5617	-76.13833494822184	-76.17623315838972
5618	-76.1383604022132	-76.17625039528475
5619	-76.13838585620456	-76.17626739058228
5620	-76.13841131019592	-76.17628473699092
5621	-76.13843812836541	-76.17630202847057
5622	-76.1384649465349	-76.17631973066594
5623	-76.13849176470438	-76.17633771626154
5624	-76.13851858287386	-76.1763555379841
5625	-76.13854540104336	-76.17637356363403
5626	-76.13857221921285	-76.17639186243215
5627	-76.13859903738233	-76.17640988704893
5628	-76.13862585555182	-76.17642756929662
5629	-76.13865267372131	-76.17644509132703
5630	-76.1386794918908	-76.1764620354308
5631	-76.13870631006029	-76.17647875637476
5632	-76.13873312822977	-76.1764963594675
5633	-76.13875994639925	-76.17651262431673
5634	-76.13878676456875	-76.17653048847782
5635	-76.13881358273824	-76.17654784576096
5636	-76.13884040090772	-76.17656542572709
5637	-76.13886721907721	-76.17658393202886
5638	-76.1388940372467	-76.17660238889853
5639	-76.13892085541619	-76.17662153018846
5640	-76.13894767358568	-76.17664031130738
5641	-76.13897449175516	-76.17665934578577
5642	-76.13900130992464	-76.17667809924814
5643	-76.13902812809414	-76.17669656422403
5644	-76.13905494626363	-76.17671502506732
5645	-76.13908176443312	-76.17673321856392
5646	-76.13910858260262	-76.17675142986245
5647	-76.13913540077209	-76.17676982069014
5648	-76.13915950669183	-76.17678781137202
5649	-76.13918361261155	-76.17680569524234
5650	-76.13920771853128	-76.17682379591464
5651	-76.13923182445102	-76.17684153673383
5652	-76.13925593037075	-76.17685964487659
5653	-76.13928192159864	-76.17687720693482
5654	-76.13930791282652	-76.17689466710885
5655	-76.13933390405442	-76.1769122311539
5656	-76.13935989528233	-76.17692967773809
5657	-76.13938588651021	-76.17694644951818
5658	-76.13941187773811	-76.17696346726682
5659	-76.139437868966	-76.17697985106044
5660	-76.13946386019389	-76.17699689575036
5661	-76.13948985142177	-76.17701355833478
5662	-76.13951633856031	-76.17703007143074
5663	-76.13954282569884	-76.17704625312486
5664	-76.13956931283738	-76.17706245071358
5665	-76.13959579997592	-76.1770787173642
5666	-76.13962228711446	-76.17709567129612
5667	-76.139648774253	-76.1771125260459
5668	-76.13967526139153	-76.17712986701063
5669	-76.13970204946729	-76.17714662207496
5670	-76.13973185751172	-76.17716449444822
5671	-76.13976166555616	-76.17718216845724
5672	-76.1397914736006	-76.17720007675224
5673	-76.13982128164503	-76.17721785431438
5674	-76.13985108968947	-76.17723597742452
5675	-76.1398808977339	-76.1772537993325
5676	-76.13991070577832	-76.17727136454316
5677	-76.13994051382276	-76.17728865024777
5678	-76.13997265900505	-76.17730614846283
5679	-76.14000407155355	-76.17732338662941
5680	-76.14003548410203	-76.17734094491269
5681	-76.14006689665052	-76.17735797835721
5682	-76.14009830919902	-76.17737493105729
5683	-76.14012972174751	-76.17739219322469
5684	-76.14016113429598	-76.17740999771488
5685	-76.14019254684449	-76.1774277362426
5686	-76.14022395939297	-76.17744512508975
5687	-76.14025537194146	-76.17746197749508
5688	-76.14028678448994	-76.17747926112015
5689	-76.14031819703843	-76.17749688520696
5690	-76.14034960958692	-76.17751383941702
5691	-76.14038102213541	-76.1775312855641
5692	-76.14041243468391	-76.17754877808358
5693	-76.14044384723238	-76.17756659755442
5694	-76.14047525978089	-76.17758397261301
5695	-76.14050667232937	-76.17760186368889
5696	-76.14053808487786	-76.17761939538849
5697	-76.14056949742634	-76.17763673794268
5698	-76.14060012584262	-76.17765387667548
5699	-76.1406307542589	-76.1776714691586
5700	-76.14065932528177	-76.1776888405482
5701	-76.14068789630464	-76.17770657846663
5702	-76.14071646732754	-76.17772351132497
5703	-76.14074503835042	-76.17774151849747
5704	-76.1407736093733	-76.17775884132914
5705	-76.14080218039618	-76.17777660984463
5706	-76.14083075141906	-76.17779419016838
5707	-76.14085932244194	-76.17781237734688
5708	-76.14088789346482	-76.17782976343896
5709	-76.1409164644877	-76.17784682599704
5710	-76.14094503551058	-76.17786339582337
5711	-76.14097360653348	-76.17788039702837
5712	-76.14100217755635	-76.17789673495291
5713	-76.14103074857923	-76.17791305761865
5714	-76.1410593196021	-76.17792874720361
5715	-76.14108789062499	-76.17794382707277
5716	-76.14111646164788	-76.1779595714145
5717	-76.14114503267075	-76.17797546214526
5718	-76.14117360369363	-76.17799118868508
5719	-76.14120217471651	-76.17800666981273
5720	-76.14122956826952	-76.17802265432145
5721	-76.1412569618225	-76.17803823924064
5722	-76.14128531922235	-76.1780532450411
5723	-76.14131367662218	-76.17806864963637
5724	-76.141342034022	-76.1780837384065
5725	-76.14137039142184	-76.17809917765192
5726	-76.14139874882169	-76.17811464757388
5727	-76.14142710622151	-76.17813017360369
5728	-76.14145546362134	-76.17814568866622
5729	-76.14148382102118	-76.17816192852126
5730	-76.14151219198438	-76.1781784119341
5731	-76.14154056294758	-76.17819465216
5732	-76.14156893391079	-76.17821225820646
5733	-76.14159554036458	-76.17822964835166
5734	-76.14162214681836	-76.17824655148718
5735	-76.14164875327216	-76.1782642191516
5736	-76.14167535972595	-76.17828080058098
5737	-76.14170757887098	-76.17829778167936
5738	-76.14173979801602	-76.17831471366353
5739	-76.14177201716105	-76.17833136836687
5740	-76.14180423630609	-76.178347451263
5741	-76.14183645545113	-76.17836354011958
5742	-76.14186867459614	-76.17837879363695
5743	-76.14190089374118	-76.17839427094988
5744	-76.1419331128862	-76.17840908975072
5745	-76.14196533203125	-76.17842420927683
5746	-76.14199546411302	-76.17843919391102
5747	-76.1420255961948	-76.1784540439182
5748	-76.14205572827656	-76.17846865089734
5749	-76.14208586035834	-76.17848320288128
5750	-76.14211599244011	-76.17849805972311
5751	-76.14214612452189	-76.17851224772136
5752	-76.14217625660366	-76.1785270898607
5753	-76.14220638868542	-76.17854228851529
5754	-76.14223652076721	-76.17855842351914
5755	-76.14226665284897	-76.17857469235527
5756	-76.14229726748997	-76.17859104229343
5757	-76.14232788213094	-76.17860710724194
5758	-76.1423584967719	-76.17862272070512
5759	-76.1423891114129	-76.17863865507974
5760	-76.14241972605386	-76.1786544744571
5761	-76.14245034069485	-76.1786705847846
5762	-76.14248095533583	-76.17868620508247
5763	-76.1425115699768	-76.1787018925349
5764	-76.14254040442573	-76.1787174037165
5765	-76.14256923887466	-76.17873279449674
5766	-76.14259807332357	-76.17874841225145
5767	-76.14262690777247	-76.17876431928741
5768	-76.1426557422214	-76.17878040688568
5769	-76.14268457667032	-76.1787965648969
5770	-76.14271341111925	-76.17881243060695
5771	-76.14274174075656	-76.17882902095052
5772	-76.14277007039388	-76.17884580473105
5773	-76.1427984000312	-76.17886277129914
5774	-76.14282672966851	-76.17887993114525
5775	-76.14285505930582	-76.17889766780534
5776	-76.14288338894313	-76.17891534402635
5777	-76.14291171858045	-76.17893305418225
5778	-76.14294004821777	-76.17895074597993
5779	-76.14296837785508	-76.17896792311139
5780	-76.1429967074924	-76.17898530337544
5781	-76.14302210617063	-76.17900256498655
5782	-76.14305194388494	-76.17901981332567
5783	-76.14308178159926	-76.1790372876856
5784	-76.14311161931356	-76.17905411036809
5785	-76.14314145702785	-76.17907105432617
5786	-76.14317129474215	-76.17908757072024
5787	-76.14320113245647	-76.17910393102963
5788	-76.14323097017076	-76.17912057998444
5789	-76.14326080788506	-76.17913690564367
5790	-76.14329064559935	-76.17915303262075
5791	-76.14332048331366	-76.17916973132556
5792	-76.14335032102798	-76.17918668672775
5793	-76.14338015874226	-76.17920371826489
5794	-76.14340999645657	-76.17922076299455
5795	-76.14343518532647	-76.17923774112595
5796	-76.14346037419637	-76.17925460338591
5797	-76.14348556306626	-76.1792722357379
5798	-76.14351075193616	-76.17929031361474
5799	-76.14353445561727	-76.17930807073911
5800	-76.14355815929837	-76.17932592752244
5801	-76.14358186297946	-76.17934378323291
5802	-76.14360556666055	-76.17936072389286
5803	-76.14362927034165	-76.17937741318013
5804	-76.14365297402276	-76.17939439747069
5805	-76.14367667770385	-76.17941266318162
5806	-76.14370038138495	-76.17943074689971
5807	-76.14372408506604	-76.17944887655311
5808	-76.14374778874715	-76.17946815903981
5809	-76.14377149242824	-76.17948712411192
5810	-76.14379712719388	-76.17950620987679
5811	-76.1438227619595	-76.17952503457333
5812	-76.1438483967251	-76.17954410158262
5813	-76.14387403149074	-76.17956295926041
5814	-76.14389966625637	-76.17958118481104
5815	-76.14392481909859	-76.17959908492035
5816	-76.14394997194077	-76.1796166897085
5817	-76.14397512478298	-76.17963432684209
5818	-76.14400027762518	-76.1796521472401
5819	-76.1440254304674	-76.17966993060377
5820	-76.14405058330959	-76.17968766262796
5821	-76.14407573615179	-76.1797056542105
5822	-76.144100888994	-76.17972394508786
5823	-76.14412608888415	-76.17974223890569
5824	-76.14415128877427	-76.1797598220772
5825	-76.14417648866441	-76.17977639244663
5826	-76.14420168855455	-76.17979305118985
5827	-76.14422688844468	-76.179809818493
5828	-76.14425208833482	-76.17982601994939
5829	-76.14427728822496	-76.17984238281514
5830	-76.14430248811509	-76.17985908518898
5831	-76.14432768800523	-76.17987589318223
5832	-76.14435288789538	-76.17989275950856
5833	-76.14437984614901	-76.17990929418139
5834	-76.14440680440266	-76.17992578601836
5835	-76.1444337626563	-76.17994293088383
5836	-76.14446072090996	-76.1799605395529
5837	-76.1444876791636	-76.17997845864296
5838	-76.14451463741726	-76.17999658905134
5839	-76.1445415956709	-76.18001474838785
5840	-76.14456855392456	-76.18003261144955
5841	-76.14459551217821	-76.18005065857038
5842	-76.14462247043184	-76.18006871038013
5843	-76.1446494286855	-76.1800871339639
5844	-76.14467638693914	-76.18010524641142
5845	-76.1447033451928	-76.18012313005659
5846	-76.14473030344644	-76.18014077289898
5847	-76.1447572617001	-76.18015846215354
5848	-76.14478421995373	-76.18017616587214
5849	-76.14481117820739	-76.18019318151474
5850	-76.14483813646106	-76.18021024054951
5851	-76.14486509471467	-76.18022722344926
5852	-76.14489205296834	-76.18024451430638
5853	-76.14492272673712	-76.18026247464286
5854	-76.14495340050591	-76.18028076797061
5855	-76.14498407427469	-76.18029864430426
5856	-76.14501474804348	-76.18031612931357
5857	-76.14504542181226	-76.18033402344916
5858	-76.14507342147827	-76.18035191512108
5859	-76.14510142114428	-76.18036930531926
5860	-76.14512942081026	-76.180387326373
5861	-76.14515742047627	-76.18040561358133
5862	-76.14518542014227	-76.18042341743576
5863	-76.14521341980827	-76.18044141806496
5864	-76.14524141947427	-76.1804597866535
5865	-76.14526941914029	-76.18047831001546
5866	-76.14529741880628	-76.18049685292775
5867	-76.1453254184723	-76.18051499513784
5868	-76.1453534181383	-76.18053355299101
5869	-76.14538141780429	-76.18055206268363
5870	-76.14541569010417	-76.18057103625934
5871	-76.14544996240403	-76.18059038065539
5872	-76.14547508070203	-76.1806089073552
5873	-76.14550019900003	-76.18062721486886
5874	-76.14552531729804	-76.18064551801152
5875	-76.14555043559604	-76.18066366514896
5876	-76.1455770081414	-76.1806824110084
5877	-76.14560358068678	-76.18070019619994
5878	-76.14563015323213	-76.18071780039205
5879	-76.14565672577751	-76.18073516171508
5880	-76.14568329832288	-76.18075249506367
5881	-76.14570987086826	-76.18076956019138
5882	-76.14573644341363	-76.18078662516011
5883	-76.14576301595899	-76.18080443455113
5884	-76.14578836525811	-76.18082214841577
5885	-76.14581371455722	-76.18083975133631
5886	-76.14583906385634	-76.18085760857
5887	-76.14586441315544	-76.18087474085225
5888	-76.14588976245454	-76.18089232819611
5889	-76.14591511175367	-76.18091029653283
5890	-76.14594046105279	-76.18092842858366
5891	-76.1459658103519	-76.18094655578666
5892	-76.1459914381239	-76.18096476142935
5893	-76.14601706589592	-76.18098268732759
5894	-76.14604269366794	-76.1810003705157
5895	-76.14606832143996	-76.18101797661515
5896	-76.14609394921195	-76.18103553598458
5897	-76.14611957698396	-76.18105254683229
5898	-76.14614520475598	-76.18106899135643
5899	-76.146170832528	-76.18108473111523
5900	-76.1461943757799	-76.18110048507319
5901	-76.14621791903177	-76.18111598535378
5902	-76.14624146228365	-76.1811309971147
5903	-76.14626500553555	-76.18114567334122
5904	-76.14628854878742	-76.18116049023469
5905	-76.14631209203931	-76.18117635903093
5906	-76.1463356352912	-76.18119255112276
5907	-76.1463591785431	-76.18120883889992
5908	-76.14638272179498	-76.18122546173467
5909	-76.14640626504686	-76.18124184615083
5910	-76.1464287454817	-76.1812581928306
5911	-76.14645122591654	-76.18127540449301
5912	-76.14647370635139	-76.181293386009
5913	-76.14649618678622	-76.1813115364843
5914	-76.14651805432636	-76.1813302415212
5915	-76.14653992186652	-76.18134901871946
5916	-76.14656762080723	-76.18136828833156
5917	-76.14659531974793	-76.18138749849797
5918	-76.14662301868863	-76.1814064312246
5919	-76.14665071762933	-76.18142485953702
5920	-76.14667841657003	-76.18144337526957
5921	-76.14670611551074	-76.18146094773874
5922	-76.14673381445144	-76.18147820748223
5923	-76.14675779533387	-76.18149477263292
5924	-76.14678177621629	-76.1815114121702
5925	-76.14680575709873	-76.18152736522092
5926	-76.14682973798115	-76.18154377651213
5927	-76.14685371886358	-76.18155962990389
5928	-76.14687769974603	-76.18157544761233
5929	-76.14690203920999	-76.18159140280883
5930	-76.14692637867398	-76.18160715471375
5931	-76.14695071813796	-76.18162246061695
5932	-76.14697505760194	-76.1816376911799
5933	-76.1469993970659	-76.18165282097127
5934	-76.14702373652989	-76.18166808340284
5935	-76.14704807599385	-76.18168303128083
5936	-76.14707762887743	-76.18169835411176
5937	-76.14710718176099	-76.1817137850258
5938	-76.14713673464456	-76.18172837972641
5939	-76.14716628752815	-76.18174254773722
5940	-76.14719584041171	-76.18175791928502
5941	-76.14722539329529	-76.18177396476268
5942	-76.14725494617886	-76.18179047817652
5943	-76.14728449906242	-76.18180707694424
5944	-76.147314051946	-76.18182374882699
5945	-76.14734360482957	-76.18184045806196
5946	-76.14737315771313	-76.18185671922895
5947	-76.14740271059671	-76.1818738563458
5948	-76.1474322634803	-76.18189035720293
5949	-76.14746891254848	-76.18190730157164
5950	-76.14750556161668	-76.18192425070868
5951	-76.1475359202491	-76.18194060077931
5952	-76.1475662788815	-76.18195733911462
5953	-76.1475966375139	-76.18197351207998
5954	-76.1476269961463	-76.18198887307113
5955	-76.14765735477872	-76.18200454734432
5956	-76.14768771341112	-76.18202021549807
5957	-76.14771807204353	-76.18203585265742
5958	-76.14774843067592	-76.18205176447498
5959	-76.14777878930833	-76.18206816099749
5960	-76.14780914794075	-76.18208378393119
5961	-76.14783950657315	-76.18209914174344
5962	-76.14786986520555	-76.18211365142133
5963	-76.14790022383795	-76.18212895320521
5964	-76.14793058247037	-76.18214389060604
5965	-76.14796094110277	-76.18215893974569
5966	-76.14799129973518	-76.18217375682458
5967	-76.14802165836757	-76.1821887463596
5968	-76.14805201699998	-76.18220484295156
5969	-76.14808280287849	-76.1822207275894
5970	-76.14811358875698	-76.18223627287811
5971	-76.14814437463548	-76.18225191607739
5972	-76.14817478921678	-76.18226722024546
5973	-76.14820520379807	-76.18228231969144
5974	-76.14823561837937	-76.18229705221121
5975	-76.14826603296068	-76.1823122752375
5976	-76.14829644754197	-76.18232850121127
5977	-76.1483294022878	-76.18234486019611
5978	-76.14836235703362	-76.18236109043491
5979	-76.14839531177944	-76.18237703600194
5980	-76.14842826652526	-76.1823920951287
5981	-76.14846122127109	-76.18240701009165
5982	-76.14848743417528	-76.1824216950602
5983	-76.14851364707947	-76.18243687784671
5984	-76.14853985998364	-76.1824522402419
5985	-76.14856607288785	-76.18246746038066
5986	-76.14859228579202	-76.18248269768556
5987	-76.14861849869622	-76.18249886831971
5988	-76.1486447116004	-76.18251459183959
5989	-76.1486709245046	-76.1825300419728
5990	-76.14869713740879	-76.18254581428899
5991	-76.14872381040784	-76.18256166066064
5992	-76.14875177023146	-76.18257778741254
5993	-76.14877973005507	-76.18259441055191
5994	-76.14880768987867	-76.18261089509063
5995	-76.14883564970229	-76.18262738376193
5996	-76.14886360952589	-76.18264429506989
5997	-76.14889156934949	-76.1826606273386
[truncated: 374,826 more rows]
