# Supplementary material for: Transferable neural wavefunctions for solids
Source: Nat Comput Sci. 2025 Oct 22;5(12):1147–57. doi: 10.1038/s43588-025-00872-z (PMC12727494; doi:10.1038/s43588-025-00872-z)
Supplement: Supplementary file 4 — Data points per twist. [file 43588_2025_872_MOESM4_ESM.csv]

kx	ky	energy	energy_err	in_original_training_dataset
0.0	0.0	-304.59826232910154	0.0029444633066669154	True
-0.0034484042751275466	-0.005972909051816814	-304.6192657470703	0.002706693494497974	False
-0.006896808550255093	-0.011945818103633628	-304.636767578125	0.0028238850007883823	False
-0.010343971499149692	-0.01791657708019781	-304.661975402832	0.0035798077118857014	True
-0.013792375774277239	-0.023889486132014623	-304.69948425292966	0.002579880979155535	False
-0.017240780049404787	-0.02986239518383144	-304.7321481323242	0.002523938638577339	False
-0.020689184324532334	-0.035835304235648256	-304.77152923583986	0.00252673128578935	True
-0.024136347273426933	-0.04180606321221243	-304.8171081542969	0.0024980737087585926	False
-0.027584751548554477	-0.047778972264029246	-304.85731536865234	0.002239847586634339	False
-0.031033155823682025	-0.05375188131584606	-304.89072174072265	0.0025418210274311863	True
-0.03448156009880957	-0.05972479036766288	-304.93837982177735	0.00243076982392739	False
-0.03792996437393712	-0.06569769941947969	-304.9664346313477	0.0023505633496461236	False
-0.04137712732283172	-0.07166845839604387	-304.99923828125	0.0024730343332762614	True
-0.04482553159795926	-0.07764136744786068	-305.0296044921875	0.002439435054427897	False
-0.048273935873086815	-0.0836142764996775	-305.04881896972654	0.0025870358847861754	False
-0.051722340148214356	-0.08958718555149431	-305.0629833984375	0.0023204089037899968	True
-0.055169503097108955	-0.09555794452805849	-305.0838525390625	0.002518243134067077	False
-0.0586179073722365	-0.1015308535798753	-305.08784454345704	0.0023888151803664248	False
-0.06206631164736405	-0.10750376263169212	-305.08082977294924	0.0021168446825007405	True
-0.06982460060328456	-0.10302300580520318	-305.0813885498047	0.0022273152693007493	False
-0.07758288955920506	-0.09854654912921952	-305.0885531616211	0.0023341876608861957	False
-0.08534117851512557	-0.0940657923027306	-305.0758123779297	0.002411327942168526	False
-0.09309946747104608	-0.08958503547624168	-305.0694778442383	0.0022784277318225214	True
-0.10085775642696658	-0.08510857880025803	-305.05015655517576	0.0024919805773534415	False
-0.10861604538288708	-0.0806278219737691	-305.0450091552734	0.0022960746857155793	False
-0.11637433433880759	-0.07614706514728017	-305.0174578857422	0.0025591141073580794	False
-0.1241326232947281	-0.07167060847129648	-304.9824856567383	0.002801512533367158	True
-0.11637433433880759	-0.06718985164480758	-305.0225262451172	0.0024908791038178064	False
-0.10861604538288709	-0.06270909481831866	-305.04298889160157	0.0030029810076934336	False
-0.10085775642696658	-0.05823263814233497	-305.0421029663086	0.0023365442876012487	False
-0.09309946747104608	-0.05375188131584606	-305.03966247558594	0.0022762581763147304	True
-0.08534117851512557	-0.04927112448935714	-305.02333862304687	0.0021155781342718704	False
-0.07758288955920506	-0.044794667813373476	-305.0027697753906	0.0022275031399752038	False
-0.06982460060328456	-0.04031391098688454	-304.97545043945314	0.0023082246888160947	False
-0.06206631164736405	-0.03583315416039561	-304.939596862793	0.0024749381003341727	True
-0.05430802269144354	-0.03135669748441195	-304.8901364135742	0.002188224795184171	False
-0.04654973373552304	-0.02687594065792303	-304.84299835205076	0.002638642260433018	False
-0.03879144477960253	-0.022395183831434098	-304.79240478515624	0.0027902960109353276	False
-0.03103315582368203	-0.017918727155450447	-304.7417190551758	0.0024915210731995437	True
-0.02327486686776152	-0.013437970328961515	-304.69123779296876	0.003203605811719669	False
-0.015516577911841013	-0.008957213502472588	-304.6539358520508	0.0027795026142126843	False
-0.007758288955920506	-0.0044807568264889274	-304.6224710083008	0.0025476172506378176	False
0.0	0.0	-304.59826232910154	0.0029444633066669154	True
