# Supplementary material for: Transferable neural wavefunctions for solids
Source: Nat Comput Sci. 2025 Oct 22;5(12):1147–57. doi: 10.1038/s43588-025-00872-z (PMC12727494; doi:10.1038/s43588-025-00872-z)
Supplement: Supplementary file 5 — Data point per geometry and twist for LiH. [file 43588_2025_872_MOESM5_ESM.csv]

	Unnamed: 0	geom	key	hash	E_mean	method	tabc_weight	sfc_correction	zpve	hf_correction
0	0.0	9.1	a=9.1_k=-0.20,-0.20,-0.20	60df6580722a9c60ca5945080c127b4e	-8.149422645568848	moon_tao_lih222	0.064	0.010486190432082647	0.0031134535614946897
1	1.0	9.1	a=9.1_k=-0.20,-0.20,-0.40	99a98dc474ec010342fb99cc316875bb	-8.155099868774414	moon_tao_lih222	0.096	0.010600522493177517	0.0031134535614946897
2	2.0	9.1	a=9.1_k=-0.20,-0.20,-0.60	f42c0f3c8b1b7f806f694fa98defcc7e	-8.159391403198242	moon_tao_lih222	0.192	0.010743774060242592	0.0031134535614946897
3	3.0	9.1	a=9.1_k=-0.20,-0.20,0.20	ebbd37ac1d9fc25438ef326233c74d6a	-8.156993865966797	moon_tao_lih222	0.192	0.010677709720165863	0.0031134535614946897
4	4.0	9.1	a=9.1_k=-0.20,-0.20,0.00	04449ff52e6ecffab70672c80810ef4e	-8.150476455688477	moon_tao_lih222	0.048	0.01051039906830205	0.0031134535614946897
5	5.0	9.1	a=9.1_k=-0.20,-0.40,-0.60	53616d0fdf9022d7f68530299f3ebd1c	-8.16010856628418	moon_tao_lih222	0.192	0.01074648467974206	0.0031134535614946897
6	6.0	9.1	a=9.1_k=-0.20,-0.60,-0.60	0631002a780da96be914289a70bf7357	-8.160272598266602	moon_tao_lih222	0.096	0.010733623257565267	0.0031134535614946897
7	7.0	9.1	a=9.1_k=-0.40,-0.40,-0.40	66b0e82e416c1c64fd2f58e56a1b96ec	-8.157479286193848	moon_tao_lih222	0.064	0.010719920608647258	0.0031134535614946897
8	8.0	9.1	a=9.1_k=-0.40,-0.40,0.00	50cbc410d238152b1e15b405db82cec7	-8.158785820007324	moon_tao_lih222	0.048	0.010700778026802728	0.0031134535614946897
9	9.0	9.1	a=9.1_k=0.00,0.00,0.00	8b17af2759d8205b3a3ba7d0202592ea	-8.142939567565918	moon_tao_lih222	0.008	0.01028767961508356	0.0031134535614946897
10	10.0	8.7	a=8.7_k=-0.20,-0.20,-0.20	0fdd950b5c91810f4d565b105a2ada6a	-8.155509948730469	moon_tao_lih222	0.064	0.01167735518483998	0.004484022632408862
11	11.0	8.7	a=8.7_k=-0.20,-0.20,-0.40	7914a9cda361b14fcbddb059ef4fd081	-8.16191577911377	moon_tao_lih222	0.096	0.011845956562204775	0.004484022632408862
12	12.0	8.7	a=8.7_k=-0.20,-0.20,-0.60	92d7adb8b02eb5238cfe4a7db8dc277c	-8.166936874389648	moon_tao_lih222	0.192	0.011975519223067116	0.004484022632408862
13	13.0	8.7	a=8.7_k=-0.20,-0.20,0.20	c6dba5542702ea771b61ff000cc0cdea	-8.164125442504883	moon_tao_lih222	0.192	0.011852201057662732	0.004484022632408862
14	14.0	8.7	a=8.7_k=-0.20,-0.20,0.00	3db2595f9462818a94e6ace16d2b03b3	-8.156644821166992	moon_tao_lih222	0.048	0.011703076558988225	0.004484022632408862
15	15.0	8.7	a=8.7_k=-0.20,-0.40,-0.60	3c331489d8ae8a13c8db8b218ebfb1d1	-8.167648315429688	moon_tao_lih222	0.192	0.011993679235368315	0.004484022632408862
16	16.0	8.7	a=8.7_k=-0.20,-0.60,-0.60	44d4dd367a60666d305c138ccae44972	-8.16778564453125	moon_tao_lih222	0.096	0.011995951891878518	0.004484022632408862
17	17.0	8.7	a=8.7_k=-0.40,-0.40,-0.40	be74820112ea3f56c96ea38122eaa272	-8.1646728515625	moon_tao_lih222	0.064	0.011927113763377729	0.004484022632408862
18	18.0	8.7	a=8.7_k=-0.40,-0.40,-0.00	d41a6b1fc1fd10e9dcabd1e79410e6dd	-8.166024208068848	moon_tao_lih222	0.048	0.011873929353082761	0.004484022632408862
19	19.0	8.7	a=8.7_k=0.00,0.00,0.00	64f9d247f162e7717d6ff54cc1462c99	-8.147954940795898	moon_tao_lih222	0.008	0.011413642070533943	0.004484022632408862
20	20.0	8.3	a=8.3_k=-0.20,-0.20,-0.20	22e407fc5e1076d2d9e6dd2197a98be2	-8.160698890686035	moon_tao_lih222	0.064	0.012648914195343986	0.0058545917033230276
21	21.0	8.3	a=8.3_k=-0.20,-0.20,-0.40	6c8411612575bbd66d13dce4afed5f88	-8.168139457702637	moon_tao_lih222	0.096	0.01288052008306086	0.0058545917033230276
22	22.0	8.3	a=8.3_k=-0.20,-0.20,-0.60	8de50b5438a29ff66b1f09f22a7b7e31	-8.173669815063477	moon_tao_lih222	0.192	0.01301223182492814	0.0058545917033230276
23	23.0	8.3	a=8.3_k=-0.20,-0.20,0.20	0ea93dfc912e46d738d5d88dfd9467ee	-8.170422554016113	moon_tao_lih222	0.192	0.012903187996623424	0.0058545917033230276
24	24.0	8.3	a=8.3_k=-0.20,-0.20,-0.00	ddfb9f216fffcc74eb043491332fb4c3	-8.161715507507324	moon_tao_lih222	0.048	0.012635444503666016	0.0058545917033230276
25	25.0	8.3	a=8.3_k=-0.20,-0.40,-0.60	0d418d503fdf260077549172f4b3c33f	-8.174405097961426	moon_tao_lih222	0.192	0.012966677570370396	0.0058545917033230276
26	26.0	8.3	a=8.3_k=-0.20,-0.60,-0.60	205d19cd86fb424b7b0ec65bb74fd539	-8.174527168273926	moon_tao_lih222	0.096	0.01298997649651607	0.0058545917033230276
27	27.0	8.3	a=8.3_k=-0.40,-0.40,-0.40	0262e030513326bfcb958d9c79a29a19	-8.171429634094238	moon_tao_lih222	0.064	0.012969201620702846	0.0058545917033230276
28	28.0	8.3	a=8.3_k=-0.40,-0.40,0.00	25873d78397dfb113fc742fc78b2aafe	-8.172178268432617	moon_tao_lih222	0.048	0.012906197441250574	0.0058545917033230276
29	29.0	8.3	a=8.3_k=0.00,0.00,0.00	04160f6213fee5e772217e97344ae6fb	-8.151775360107422	moon_tao_lih222	0.008	0.012342873092534621	0.0058545917033230276
30	30.0	7.9	a=7.9_k=-0.20,-0.20,-0.20	c07d9fd7191d84dcf693f393b0f07644	-8.164260864257812	moon_tao_lih222	0.064	0.013958624052936696	0.0072251607742372
31	31.0	7.9	a=7.9_k=-0.20,-0.20,-0.40	281ecc6dc01a7233732cbc99cc0d1415	-8.172813415527344	moon_tao_lih222	0.096	0.014111485950206894	0.0072251607742372
32	32.0	7.9	a=7.9_k=-0.20,-0.20,-0.60	4f2f3dad6656705c655bfbb1380f98ad	-8.179193496704102	moon_tao_lih222	0.192	0.01429867061740086	0.0072251607742372
33	33.0	7.9	a=7.9_k=-0.20,-0.20,0.20	a29bbc0687edd7abe4e571428a1a21fe	-8.175382614135742	moon_tao_lih222	0.192	0.014137018742467256	0.0072251607742372
34	34.0	7.9	a=7.9_k=-0.20,-0.20,0.00	1d95014572d0da7adbcc8ed1b02310c4	-8.16540241241455	moon_tao_lih222	0.048	0.013827611528715516	0.0072251607742372
35	35.0	7.9	a=7.9_k=-0.20,-0.40,-0.60	cdd7f56b5b370b68ad9b6d2f2e1984d7	-8.179841995239258	moon_tao_lih222	0.192	0.014305451457312626	0.0072251607742372
36	36.0	7.9	a=7.9_k=-0.20,-0.60,-0.60	d2646c45488c74a3d0d1ba221f57c741	-8.179783821105957	moon_tao_lih222	0.096	0.014215151877253045	0.0072251607742372
37	37.0	7.9	a=7.9_k=-0.40,-0.40,-0.40	68ce77e398f02f23fcdaad95356b7264	-8.176837921142578	moon_tao_lih222	0.064	0.01427291458761254	0.0072251607742372
38	38.0	7.9	a=7.9_k=-0.40,-0.40,-0.00	f423980efd47977669238a4d93bbd522	-8.176849365234375	moon_tao_lih222	0.048	0.014204771332202933	0.0072251607742372
39	39.0	7.9	a=7.9_k=0.00,0.00,0.00	5dfe15d6f160acf2661fa43835762572	-8.153641700744629	moon_tao_lih222	0.008	0.013537067886076353	0.0072251607742372
40	40.0	7.6	a=7.6_k=-0.20,-0.20,-0.20	0f6854b20f6fb5bba9a8d16885e57aa7	-8.165824890136719	moon_tao_lih222	0.064	0.015098665966241322	0.008253087577422831
41	41.0	7.6	a=7.6_k=-0.20,-0.20,-0.40	1a80aaa2d48e21b78331aa92baa0c033	-8.17542552947998	moon_tao_lih222	0.096	0.01526573763493492	0.008253087577422831
42	42.0	7.6	a=7.6_k=-0.20,-0.20,-0.60	314370b1c721a16ed19694b5cd0a1e82	-8.182954788208008	moon_tao_lih222	0.192	0.015417852965151115	0.008253087577422831
43	43.0	7.6	a=7.6_k=-0.20,-0.20,0.20	94a84098b5a1339df35a4cc456769f4b	-8.178236961364746	moon_tao_lih222	0.192	0.015264316298232964	0.008253087577422831
44	44.0	7.6	a=7.6_k=-0.20,-0.20,-0.00	5e5ca27a0119cef3079f72897ceca062	-8.166851043701172	moon_tao_lih222	0.048	0.015040811101850324	0.008253087577422831
45	45.0	7.6	a=7.6_k=-0.20,-0.40,-0.60	5cbd3809e40dfd8a146b6b94c289affe	-8.183145523071289	moon_tao_lih222	0.192	0.015405254753474682	0.008253087577422831
46	46.0	7.6	a=7.6_k=-0.20,-0.60,-0.60	cd13ce1226eec0ba7ddfdc802632ffe5	-8.183053016662598	moon_tao_lih222	0.096	0.015357866095707183	0.008253087577422831
47	47.0	7.6	a=7.6_k=-0.40,-0.40,-0.40	0b87cfc5c10ac3ad675b7e355691bbc4	-8.180330276489258	moon_tao_lih222	0.064	0.015375374379626734	0.008253087577422831
48	48.0	7.6	a=7.6_k=-0.40,-0.40,-0.00	c0cc2153306260883417ccaa85df616e	-8.179672241210938	moon_tao_lih222	0.048	0.015345913946168006	0.008253087577422831
49	49.0	7.6	a=7.6_k=0.00,0.00,0.00	a17451e0c96952260496fcf21c80ecf9	-8.153121948242188	moon_tao_lih222	0.008	0.014522895389521543	0.008253087577422831
50	50.0	7.2	a=7.2_k=-0.20,-0.20,-0.20	538e95dedadbe6b1b9ddb8a989a33dcc	-8.164453506469727	moon_tao_lih222	0.064	0.01636045569529156	0.009623656648337
51	51.0	7.2	a=7.2_k=-0.20,-0.20,-0.40	04fced9bbb77753b87258b0ff3881077	-8.175414085388184	moon_tao_lih222	0.096	0.016615602139639443	0.009623656648337
52	52.0	7.2	a=7.2_k=-0.20,-0.20,-0.60	1e646cc3d38a25b8f7af4cd5282b8333	-8.183806419372559	moon_tao_lih222	0.192	0.016767250757256134	0.009623656648337
53	53.0	7.2	a=7.2_k=-0.20,-0.20,0.20	55b2b20dae5d9eeb5e5ab073e33b8d58	-8.178559303283691	moon_tao_lih222	0.192	0.016542660096482694	0.009623656648337
54	54.0	7.2	a=7.2_k=-0.20,-0.20,-0.00	6599eee4d4ad6a76f8035535287e3c73	-8.165006637573242	moon_tao_lih222	0.048	0.016248405263293537	0.009623656648337
55	55.0	7.2	a=7.2_k=-0.20,-0.40,-0.60	188831c70881446b79619f032816ee48	-8.183923721313477	moon_tao_lih222	0.192	0.016705762423355402	0.009623656648337
56	56.0	7.2	a=7.2_k=-0.20,-0.60,-0.60	e921f87156abef1bb4e4f47dcfc35d6a	-8.18353271484375	moon_tao_lih222	0.096	0.01664691145671757	0.009623656648337
57	57.0	7.2	a=7.2_k=-0.40,-0.40,-0.40	46c73eae63e14a6a98a66f4daabab0c2	-8.18114948272705	moon_tao_lih222	0.064	0.016770377921296428	0.009623656648337
58	58.0	7.2	a=7.2_k=-0.40,-0.40,-0.00	fa7cef34812ae45cf2d2d186bd848f35	-8.179159164428711	moon_tao_lih222	0.048	0.01648599437700555	0.009623656648337
59	59.0	7.2	a=7.2_k=0.00,0.00,0.00	4fcf9e995f68c8a2889dc3860450af19	-8.148992538452148	moon_tao_lih222	0.008	0.015814482995196288	0.009623656648337
60	60.0	6.8	a=6.8_k=-0.20,-0.20,-0.20	895b79dc5632cb4e8752ba72e9f86883	-8.158842086791992	moon_tao_lih222	0.064	0.017651553885566006	0.010994225719251172
61	61.0	6.8	a=6.8_k=-0.20,-0.20,-0.40	ed0e489ce481e036322c0750b726f1f9	-8.171382904052734	moon_tao_lih222	0.096	0.017782671130691284	0.010994225719251172
62	62.0	6.8	a=6.8_k=-0.20,-0.20,-0.60	b520b6edc583aad6637b932cbdefb090	-8.180909156799316	moon_tao_lih222	0.192	0.017902134494279576	0.010994225719251172
63	63.0	6.8	a=6.8_k=-0.20,-0.20,0.20	ebc07eef3a13fa90ed731bb451076c37	-8.174481391906738	moon_tao_lih222	0.192	0.017883479421553064	0.010994225719251172
64	64.0	6.8	a=6.8_k=-0.20,-0.20,-0.00	949859d37167c11dba5cfde03f775526	-8.158663749694824	moon_tao_lih222	0.048	0.017472624708203426	0.010994225719251172
65	65.0	6.8	a=6.8_k=-0.20,-0.40,-0.60	61444c10b90019ec3d56686582b5ed83	-8.180615425109863	moon_tao_lih222	0.192	0.0178387249715441	0.010994225719251172
66	66.0	6.8	a=6.8_k=-0.20,-0.60,-0.60	6fb0326c08f5d8fd26d9ae75451cff67	-8.179121971130371	moon_tao_lih222	0.096	0.01790975604418209	0.010994225719251172
67	67.0	6.8	a=6.8_k=-0.40,-0.40,-0.40	ea74f20e96ac00edf9c9c03754a61c8b	-8.178360939025879	moon_tao_lih222	0.064	0.017966651800431114	0.010994225719251172
68	68.0	6.8	a=6.8_k=-0.40,-0.40,-0.00	4eeab5e0a2e7bf6e2aa6bff73146315e	-8.173622131347656	moon_tao_lih222	0.048	0.017605691652140976	0.010994225719251172
69	69.0	6.8	a=6.8_k=0.00,0.00,0.00	7472b91710611860e903daadecbc8368	-8.139917373657227	moon_tao_lih222	0.008	0.016856785751545398	0.010994225719251172
70	70.0	6.4	a=6.4_k=-0.20,-0.20,-0.20	837f4f848d1d320d4f009a6062fbd6f8	-8.147744178771973	moon_tao_lih222	0.064	0.019062625317957688	0.012364794790165341
71	71.0	6.4	a=6.4_k=-0.20,-0.20,-0.40	63596d60957139b4850ac147ad52fef0	-8.161323547363281	moon_tao_lih222	0.096	0.019357765811767267	0.012364794790165341
72	72.0	6.4	a=6.4_k=-0.20,-0.20,-0.60	1fce1855462a5be6e92618e107700a87	-8.172133445739746	moon_tao_lih222	0.192	0.019412049360085122	0.012364794790165341
73	73.0	6.4	a=6.4_k=-0.20,-0.20,0.20	dbf91a4df5339d2b1eb4b72429f7aea8	-8.164624214172363	moon_tao_lih222	0.192	0.019153203099162484	0.012364794790165341
74	74.0	6.4	a=6.4_k=-0.20,-0.20,-0.00	f5649aff231f8c68227ead12edd555da	-8.146028518676758	moon_tao_lih222	0.048	0.018875999320446302	0.012364794790165341
75	75.0	6.4	a=6.4_k=-0.20,-0.40,-0.60	784f92f48cebaed5ffc1a72e318cc5a8	-8.171222686767578	moon_tao_lih222	0.192	0.019207539247817852	0.012364794790165341
76	76.0	6.4	a=6.4_k=-0.20,-0.60,-0.60	19fd53a5e42aced440bc7e5b7f384961	-8.16944408416748	moon_tao_lih222	0.096	0.019005711752763967	0.012364794790165341
77	77.0	6.4	a=6.4_k=-0.40,-0.40,-0.40	1fa9795d94561892cddb5e45640d6e18	-8.16977310180664	moon_tao_lih222	0.064	0.019345562533463253	0.012364794790165341
78	78.0	6.4	a=6.4_k=-0.40,-0.40,0.00	322c56b411f38b5e56c84174aa9ca05c	-8.16237735748291	moon_tao_lih222	0.048	0.019025910282370613	0.012364794790165341
79	79.0	6.4	a=6.4_k=0.00,0.00,0.00	954b24373a547e42e18f51e7df7afabc	-8.123944282531738	moon_tao_lih222	0.008	0.018314964120486762	0.012364794790165341
0		6.4			-8.12185	deepsolid_lih222			0.012364794790165341	-0.0099
1		6.8			-8.13738	deepsolid_lih222			0.010994225719251172	-0.0067
2		7.2			-8.146147	deepsolid_lih222			0.009623656648337	-0.0042
3		7.6			-8.15096	deepsolid_lih222			0.008253087577422831	-0.0021
4		7.9			-8.15112	deepsolid_lih222			0.0072251607742372	-0.0004
5		8.3			-8.14967	deepsolid_lih222			0.0058545917033230276	0.0009
6		8.7			-8.14502	deepsolid_lih222			0.004484022632408862	0.002
7		9.1			-8.14094	deepsolid_lih222			0.0031134535614946897	0.003
0		7.6741772396190076			-8.165592592592592	moon_tao_lih333	0.008	0.004	0.007998925001453827
1		7.6741772396190076			-8.16295925925926	moon_tao_lih333	0.048	0.00398	0.007998925001453827
2		7.6741772396190076			-8.16465925925926	moon_tao_lih333	0.064	0.003986	0.007998925001453827
3		7.6741772396190076			-8.162607407407407	moon_tao_lih333	0.096	0.003985	0.007998925001453827
4		7.6741772396190076			-8.16384074074074	moon_tao_lih333	0.192	0.003996	0.007998925001453827
5		7.6741772396190076			-8.165344444444445	moon_tao_lih333	0.048	0.004	0.007998925001453827
6		7.6741772396190076			-8.164581481481482	moon_tao_lih333	0.192	0.004	0.007998925001453827
7		7.6741772396190076			-8.16472962962963	moon_tao_lih333	0.192	0.00401	0.007998925001453827
8		7.6741772396190076			-8.165277777777778	moon_tao_lih333	0.096	0.00401	0.007998925001453827
9		7.6741772396190076			-8.1657	moon_tao_lih333	0.064	0.00401	0.007998925001453827
0		7.6741772396190076			-8.1602	deepsolid_lih333			0.007998925001453827	0.0069
